# Supplementary material for: SST gene hypermethylation acts as a pan‐cancer marker for pancreatic ductal adenocarcinoma and multiple other tumors: toward its use for blood‐based diagnosis
Source: Mol Oncol. 2020 Apr 14;14(6):1252–67. doi: 10.1002/1878-0261.12684 (PMC7266283; doi:10.1002/1878-0261.12684)
Supplement: Supplementary file 3 — Table S2. List of differentially methylated regions (DMRs). [file MOL2-14-1252-s003.xlsx]

## Sheet: Suppl. table 2
List of differentially methylated regions (DMRs)
Ensembl ID	Chromosome	Start	End	Strand	symbol	entrezID	CpG	GC	C	G	mean.Normal	mean.PDAC	mean.mean.diff	mean.mean.quot.log2	comb.p.val	comb.p.adj.fdr	num.sites	mean.num.na.g1	mean.num.na.g2	mean.mean.covg.g1	mean.mean.covg.g2	mean.nsamples.covg.thresh.g1	mean.nsamples.covg.thresh.g2	combinedRank
ENSG00000162571	chr1	1107764	1109763	+	TTLL10	254173	83	1187	532	655	0.75722	0.4902	0.267021	0.66966	0.0070478	0.0412562	9	0	0	13.375	12.6068	23.6667	25.6667	5286
ENSG00000225905	chr1	1354125	1356124	+	NA	NA	153	1416	775	641	0.397917	0.606586	-0.208669	-0.593554	0.0075088	0.0430319	2	0	0	13.9792	13.6538	24	26	5399
ENSG00000225285	chr1	1369454	1371453	-	NA	NA	152	1406	690	716	0.401756	0.183663	0.218093	1.00631	0.000117638	0.00241865	10	0	0	13.4917	12.4462	24	25.9	1843
ENSG00000179403	chr1	1368741	1370740	+	VWA1	64856	72	1322	679	643	0.476911	0.24009	0.236821	1.01964	0.000171997	0.00317359	8	0	0	13.3802	12.3702	23.875	25.875	1806
ENSG00000226286	chr1	3049774	3051773	-	NA	NA	77	1212	583	629	0.626879	0.798779	-0.1719	-0.458422	0.0843458	0.215022	5	0	0	14.5083	13.5923	23.8	25.6	12137
ENSG00000227589	chr1	3584837	3586836	-	NA	NA	61	1215	569	646	0.160867	0.39385	-0.232983	-1.45372	2.79259e-05	0.000928137	2	0	0	13.3125	12.3846	24	26	931
ENSG00000196581	chr1	4713292	4715291	+	AJAP1	55966	211	1421	736	685	0.0360092	0.247704	-0.211695	-2.51006	9.50152e-10	6.00011e-07	7	0	0	13.1071	12.1978	23.7143	25.7143	982
ENSG00000200344	chr1	8042544	8044543	-	NA	NA	35	990	434	556	0.135957	0.296793	-0.160836	-1.07172	0.140524	0.291789	1	0	0	14.4167	13.1538	23	26	14902
ENSG00000252956	chr1	9497338	9499337	-	RNA5SP40	NA	36	998	513	485	0.0521002	0.25818	-0.20608	-2.11053	0.000442904	0.00606138	1	0	0	13.6667	14.1538	24	26	2261
ENSG00000233623	chr1	10117229	10119228	+	PGAM1P11	NA	27	968	402	566	0.632785	0.855574	-0.222788	-0.42932	0.000268826	0.00431894	1	0	0	12.5	13.6154	24	26	5729
ENSG00000272078	chr1	10697798	10699797	+	NA	NA	193	1336	676	660	0.817706	0.548797	0.268909	0.580779	7.31794e-07	7.11802e-05	4	0	0	12.6875	11.6346	23.75	26	4155
ENSG00000270914	chr1	12076866	12078865	-	NA	NA	64	965	522	443	0.592189	0.83167	-0.239481	-0.514361	0.00112318	0.011412	2	0	0	14.4375	12.2115	24	24.5	4745
ENSG00000263676	chr1	12250270	12252269	+	MIR4632	100616438	73	1153	510	643	0.666811	0.866406	-0.199595	-0.397359	6.28702e-05	0.00159983	5	0	0	14.175	13.7077	24	26	6136
ENSG00000229484	chr1	12586266	12588265	+	NA	NA	55	1035	474	561	0.522273	0.848632	-0.32636	-0.70461	3.01687e-05	0.000974434	3	0	0	10.3056	9.74359	18.3333	20.6667	3263
ENSG00000259961	chr1	13838215	13840214	+	NA	NA	110	1218	588	630	0.0500464	0.283965	-0.233918	-2.24798	1.30937e-07	2.04625e-05	4	0	0	13.6458	12.75	24	26	725
ENSG00000162438	chr1	15763435	15765434	+	CTRC	11330	35	1034	505	529	0.666416	0.830558	-0.164142	-0.433123	5.7399e-06	0.000306223	7	0	0	14.5238	12.9231	24	25.8571	5675
ENSG00000142615	chr1	15781723	15783722	+	CELA2A	63036	33	999	557	442	0.44818	0.788926	-0.340746	-0.802204	5.68555e-10	3.99836e-07	4	0	0	14.75	13.9904	24	26	2685
ENSG00000237938	chr1	16062892	16064891	-	NA	NA	54	1222	618	604	0.289393	0.590881	-0.301488	-1.01122	0.000362099	0.0052851	4	0	0	13.4167	13.2692	24	25.75	2120
ENSG00000162461	chr1	16061400	16063399	+	SLC25A34	284723	64	1302	647	655	0.402556	0.635347	-0.232792	-0.765179	0.00365012	0.0261509	10	0	0	14.1042	13.2962	24	25.6	4319
ENSG00000184908	chr1	16368772	16370771	+	CLCNKB	1188	38	1220	589	631	0.497291	0.691641	-0.19435	-0.640677	0.000301152	0.00466064	8	0	0	12.9688	12.7212	23.875	25.625	3713
ENSG00000237276	chr1	16554023	16556022	-	ANO7P1	101927507	92	1104	572	532	0.667989	0.425423	0.242566	0.673453	5.91898e-05	0.00153136	5	0	0	13.3833	12.8615	23.8	25.8	3488
ENSG00000204362	chr1	17514778	17516777	+	NA	400743	20	883	414	469	0.719622	0.536983	0.182639	0.415654	9.20024e-05	0.00205399	1	0	0	15.875	12.5	24	26	5899
ENSG00000211454	chr1	19600189	19602188	-	AKR7L	NA	93	1069	484	585	0.488111	0.287859	0.200253	0.815125	1.85838e-05	0.000702121	10	0	0	12.7708	11.6038	23.9	25.4	2632
ENSG00000158747	chr1	19965548	19967547	+	NBL1	4681;100532736	35	1017	539	478	0.184206	0.39357	-0.209363	-1.05523	2.3384e-07	3.07903e-05	1	0	0	13.0833	12.1538	23	26	1685
ENSG00000178828	chr1	20141272	20143271	-	RNF186	54546	40	1077	537	540	0.358401	0.599123	-0.240722	-1.01605	0.000132694	0.00265298	8	0	0	13.5052	13.0288	23.75	25.5	1816
ENSG00000235434	chr1	20139360	20141359	+	NA	NA	43	1068	526	542	0.466436	0.833209	-0.366773	-0.823607	3.41712e-10	2.8477e-07	1	0	0	14.5	14.3462	24	26	2596
ENSG00000231105	chr1	21618283	21620282	+	NA	100506801	27	1028	553	475	0.657578	0.48292	0.174658	0.437583	0.85523	0.864562	1	0	0	13.2083	11.3462	24	24	30609
ENSG00000236216	chr1	21722980	21724979	+	PPP1R11P1	NA	34	834	454	380	0.732372	0.535985	0.196387	0.443281	0.0314767	0.113304	1	0	0	12.9583	12.3077	23	26	8596
ENSG00000219073	chr1	22302014	22304013	+	CELA3B	23436	42	1054	588	466	0.363214	0.645239	-0.282025	-0.794063	1.66873e-08	4.65185e-06	4	0	0	13.6354	12.9519	24	26	2735
ENSG00000142789	chr1	22326649	22328648	+	CELA3A	10136	36	1029	563	466	0.400524	0.789025	-0.388501	-0.971581	1.16304e-09	6.54328e-07	6	0	0	12.8194	11.6026	23.8333	25.8333	1973
ENSG00000228397	chr1	22350962	22352961	-	NA	101928043	92	1092	571	521	0.461064	0.125539	0.335525	2.049	2.71668e-05	0.000911739	11	0	0	13.9621	13.2867	23.9091	25.9091	922
ENSG00000218510	chr1	22350181	22352180	+	LINC00339	29092	68	1036	523	513	0.465777	0.129304	0.336472	2.04244	3.23277e-05	0.00102282	10	0	0	13.85	13.0346	23.9	25.9	978
ENSG00000188529	chr1	24306918	24308917	-	SRSF10	10772;100996657	53	895	444	451	0.523469	0.334997	0.188472	0.617838	0.000588301	0.00733148	5	0	0	15.625	14.8615	24	26	3870
ENSG00000142677	chr1	24469112	24471111	-	IL22RA1	58985	33	1072	498	574	0.350194	0.555901	-0.205707	-0.89057	7.75639e-06	0.000379756	7	0	0	14.2262	13.8571	23.8571	25.7143	2289
ENSG00000232298	chr1	24647892	24649891	-	NA	NA	112	1160	561	599	0.562742	0.358538	0.204205	0.703688	1.62587e-05	0.000647182	7	0	0	13.5952	13.8626	24	25.8571	3271
ENSG00000020633	chr1	25291113	25293112	-	RUNX3	864	52	1126	521	605	0.809145	0.630227	0.178918	0.390215	0.00184007	0.0162168	14	0	0	13.3036	12.1401	23.8571	25.4286	6247
ENSG00000264371	chr1	25348494	25350493	+	MIR4425	100616365	37	1146	593	553	0.616845	0.319084	0.297761	0.958983	0.00159901	0.0147388	4	0	0	12.0104	11.2788	23.75	25.5	3357
ENSG00000117640	chr1	26143631	26145630	+	MTFR1L	56181	28	1036	519	517	0.130365	0.450318	-0.319953	-1.89526	0.000144098	0.00280606	3	0	0	11.9861	11.9615	24	26	1589
ENSG00000182749	chr1	26197245	26199244	-	PAQR7	164091	20	990	529	461	0.341626	0.555925	-0.214299	-0.949091	2.41333e-06	0.000165074	5	0	0	12.775	11.7769	23.4	25	2060
ENSG00000158008	chr1	26344875	26346874	+	EXTL1	2134	40	1018	574	444	0.857379	0.664935	0.192445	0.361915	6.35856e-07	6.40889e-05	1	0	0	13.25	12.5769	24	26	6702
ENSG00000158022	chr1	26394428	26396427	-	TRIM63	84676	37	985	504	481	0.804427	0.647415	0.157012	0.312938	0.00393052	0.0275613	2	0	0	14.9792	14.6731	24	26	7580
ENSG00000142675	chr1	26502394	26504393	+	CNKSR1	10256	55	1045	512	533	0.314186	0.520431	-0.206245	-0.982382	1.70711e-05	0.000670342	10	0	0	13.6667	12.8615	23.8	25.8	1931
ENSG00000131910	chr1	27239958	27241957	-	NR0B2	8431	28	1077	524	553	0.21837	0.584487	-0.366117	-1.39022	9.84217e-06	0.000454546	8	0	0	14.9219	14.0865	24	26	919
ENSG00000237429	chr1	27850816	27852815	+	NA	NA	31	1038	442	596	0.673198	0.308468	0.36473	1.14814	4.63504e-06	0.000264278	2	0	0	13.7292	12.7308	23.5	25.5	1408
ENSG00000221539	chr1	28904835	28906834	-	SNORD99	692212	25	918	497	421	0.75852	0.595064	0.163456	0.342932	0.00155504	0.0144237	7	0	0	12.381	12.4396	23.8571	25.8571	7049
ENSG00000228176	chr1	30181895	30183894	-	NA	NA	23	1039	531	508	0.495355	0.168371	0.326985	1.50242	8.99909e-05	0.0020281	1	0	0	18.9167	15.1538	24	26	1373
ENSG00000229607	chr1	31287901	31289900	-	NA	NA	37	1067	571	496	0.494845	0.654773	-0.159928	-0.397022	1.41839e-07	2.18296e-05	1	0	0	13.75	13.6923	24	26	6142
ENSG00000206981	chr1	31970026	31972025	-	RNU6-40P	NA	26	911	478	433	0.655088	0.358128	0.29696	0.853339	0.000322809	0.00487326	1	0	0	11.4167	12.0385	24	24	2454
ENSG00000228682	chr1	31970341	31972340	+	NA	149086	27	938	471	467	0.655088	0.358128	0.29696	0.853339	0.000322809	0.00487326	1	0	0	11.4167	12.0385	24	24	2454
ENSG00000184007	chr1	32409958	32411957	-	PTP4A2	8073	83	1027	485	542	0.508667	0.183944	0.324723	1.47199	0.000159273	0.00299053	5	0	0	13.8167	13.2923	24	25.8	1648
ENSG00000224409	chr1	33190339	33192338	-	NA	NA	41	1100	571	529	0.725378	0.423739	0.301639	0.761658	5.82195e-05	0.00151768	1	0	0	16.625	14.9615	24	26	2909
ENSG00000222112	chr1	33801966	33803965	-	RN7SKP16	NA	22	835	445	390	0.0677945	0.339576	-0.271781	-2.16786	0.0913734	0.225528	1	0	0	14.1667	13.9615	24	26	12536
ENSG00000116819	chr1	36037471	36039470	+	TFAP2E	339488	88	1124	597	527	0.210211	0.387279	-0.177068	-1.19652	9.75347e-05	0.00214137	9	0	0	12.7824	12.3419	23.8889	25.6667	1577
ENSG00000163873	chr1	37499231	37501230	-	GRIK3	2899	205	1374	698	676	0.142671	0.303372	-0.160701	-1.5997	1.98026e-06	0.00014217	11	0	0	12.072	11.6084	23.6364	25.4545	2004
ENSG00000223944	chr1	37790202	37792201	-	NA	NA	19	893	498	395	0.565712	0.724243	-0.158531	-0.350911	0.000172326	0.00317587	1	0	0	15.625	15.2308	24	26	6890
ENSG00000163879	chr1	38021020	38023019	+	DNALI1	7802	64	1024	493	531	0.232239	0.395005	-0.162766	-1.19662	0.000468693	0.00629051	11	0	0	13.0455	11.7797	23.8182	25.8182	2305
ENSG00000127603	chr1	39545488	39547487	+	MACF1	23499	138	1245	534	711	0.431073	0.23751	0.193563	0.685037	5.55817e-05	0.00146372	6	0	0	12.9514	12.5641	24	26	3400
ENSG00000201457	chr1	40032681	40034680	-	SNORA55	677834	31	882	484	398	0.404303	0.780836	-0.376533	-0.941685	3.95042e-07	4.28905e-05	5	0	0	13	12.7308	24	26	2085
ENSG00000225903	chr1	40097588	40099587	+	NA	NA	77	1189	634	555	0.168716	0.394231	-0.225516	-1.29798	0.00372346	0.0265106	2	0	0	12.8542	12.5769	24	26	4346
ENSG00000202222	chr1	40346851	40348850	-	NA	NA	25	792	458	334	0.142203	0.345931	-0.203728	-1.2256	0.0332458	0.117698	1	0	0	14.5833	13.8462	24	26	8740
ENSG00000226745	chr1	40596936	40598935	+	NA	NA	82	949	528	421	0.21408	0.470236	-0.256156	-1.47917	0.00100471	0.010578	5	0	0	13.6	13.1231	24	25.6	2939
ENSG00000044012	chr1	42617592	42619591	+	GUCA2B	2981	27	1085	508	577	0.411587	0.601307	-0.189721	-0.656053	0.0016318	0.014952	10	0	0	13.7958	13.3769	23.9	25.9	3618
ENSG00000186973	chr1	43609324	43611323	+	FAM183A	440585	22	985	569	416	0.45011	0.625466	-0.175356	-0.557852	0.0319172	0.114466	2	0	0	13.5625	14.1346	24	26	8628
ENSG00000179178	chr1	43734165	43736164	+	TMEM125	128218	31	998	436	562	0.589064	0.801425	-0.212361	-0.468381	9.50103e-05	0.00210746	3	0	0	15.0972	14.3462	24	26	5238
ENSG00000253313	chr1	43750789	43752788	-	C1orf210	149466	41	1120	596	524	0.255607	0.533707	-0.2781	-1.20057	9.79724e-05	0.002147	9	0	0	14.088	13.0983	24	25.8889	1412
ENSG00000263381	chr1	45009665	45011664	+	MIR5584	100847089	25	998	482	516	0.620719	0.775618	-0.154899	-0.31683	3.33016e-07	3.83548e-05	1	0	0	12.3333	13.2308	24	26	7505
ENSG00000199377	chr1	45187075	45189074	-	RNU5F-1	26828	48	951	491	460	0.590524	0.390106	0.200418	0.604309	0.185927	0.342143	5	0	0	13.55	13.7077	24	25.6	16815
ENSG00000117480	chr1	46858437	46860436	+	FAAH	2166	99	1141	528	613	0.0841457	0.283811	-0.199666	-1.44025	0.00106044	0.0109594	8	0	0	13.0729	12.6058	24	25.75	2994
ENSG00000233647	chr1	47131548	47133547	-	NA	NA	12	931	444	487	0.0782595	0.277784	-0.199525	-1.70516	0.0095594	0.0507544	1	0	0	13.0833	13.8077	23	26	5828
ENSG00000142973	chr1	47222010	47224009	+	CYP4B1	1580	15	928	512	416	0.146768	0.471595	-0.324827	-1.61919	9.88899e-06	0.000456028	1	0	0	15.1667	14.3462	24	26	671
ENSG00000162374	chr1	50512186	50514185	+	ELAVL4	1996	65	944	502	442	0.231227	0.430473	-0.199246	-2.01872	3.58968e-09	1.40602e-06	9	0	0	12.4583	12.2137	23.5556	25.7778	1179
ENSG00000231866	chr1	53390596	53392595	-	NA	NA	37	860	406	454	0.326207	0.757571	-0.431364	-1.2229	6.08314e-07	6.21223e-05	4	0	0	14.1042	12.9038	24	26	1242
ENSG00000228838	chr1	53752196	53754195	+	NA	NA	26	1068	475	593	0.30974	0.473425	-0.163685	-0.596394	0.0261425	0.10014	1	0	0	15.0417	14.6538	24	26	8078
ENSG00000223956	chr1	56879135	56881134	+	NA	NA	20	957	579	378	0.239471	0.731853	-0.492383	-1.57226	1.096e-06	9.24073e-05	1	0	0	14.125	13.6538	24	25	607
ENSG00000157131	chr1	57318979	57320978	+	C8A	731	11	786	370	416	0.5196	0.721733	-0.202133	-0.738559	0.000811561	0.00912268	2	0	0	12.1875	12.4808	24	25.5	3049
ENSG00000241042	chr1	59521222	59523221	-	NA	NA	15	899	393	506	0.192489	0.371324	-0.178834	-0.913171	0.00434723	0.0295186	1	0	0	11.625	11.3846	23	26	4557
ENSG00000230798	chr1	63789613	63791612	-	NA	NA	109	944	507	437	0.145773	0.470648	-0.324875	-1.72086	3.16357e-07	3.70797e-05	2	0	0	12.6875	12.4423	24	26	411
ENSG00000116675	chr1	65712402	65714401	+	DNAJC6	9829	9	859	397	462	0.329369	0.604967	-0.275597	-0.857651	0.0253808	0.0981699	1	0	0	12.9167	12.6923	24	26	8000
ENSG00000184588	chr1	66256697	66258696	+	PDE4B	5142	76	1040	494	546	0.14165	0.294469	-0.152819	-1.68287	0.000552137	0.00703366	10	0	0	13.8875	13.2808	23.9	26	2429
ENSG00000237622	chr1	68840847	68842846	-	TCEB1P18	NA	10	786	385	401	0.313744	0.689121	-0.375377	-1.11069	6.49086e-06	0.000334105	1	0	0	15.2083	14.8846	24	26	1519
ENSG00000229051	chr1	71170636	71172635	+	NA	101927244	39	835	377	458	0.432041	0.62104	-0.188999	-0.643985	0.0151231	0.0688876	4	0	0	12.6042	11.7115	24	25.75	6793
ENSG00000233894	chr1	74932379	74934378	+	NA	NA	10	736	289	447	0.608504	0.811719	-0.203215	-0.409862	0.00437634	0.0296751	1	0	0	15.4167	15.0769	24	26	5970
ENSG00000213561	chr1	78509333	78511332	-	NA	NA	44	910	401	509	0.283564	0.526928	-0.243364	-0.867537	2.73167e-07	3.35926e-05	3	0	0	15.7917	14.0513	24	26	2385
ENSG00000162618	chr1	79471904	79473903	-	ELTD1	64123	51	910	452	458	0.245398	0.473216	-0.227818	-1.62562	3.40799e-08	7.64155e-06	12	0	0	14.0312	12.9455	23.9167	25.75	769
ENSG00000233008	chr1	84326207	84328206	-	NA	101927560;101927587	65	957	507	450	0.270141	0.426077	-0.155936	-0.635333	0.00713513	0.0416021	10	0	0	13.2542	13.2077	23.8	25.7	5307
ENSG00000153904	chr1	86043434	86045433	-	DDAH1	23576	37	909	482	427	0.689579	0.476953	0.212626	0.518933	0.00114896	0.0115951	6	0	0	13.6944	13.3397	24	26	4696
ENSG00000272691	chr1	86043926	86045925	-	NA	NA	34	897	492	405	0.647218	0.387223	0.259995	0.730818	2.32297e-05	0.000827155	7	0	0	14.131	13.4121	24	25.8571	3096
ENSG00000230285	chr1	86063314	86065313	+	NA	NA	20	887	450	437	0.703158	0.898764	-0.195606	-0.349684	5.43989e-08	1.04551e-05	1	0	0	12.125	12.6538	24	26	6916
ENSG00000016490	chr1	86932551	86934550	+	CLCA1	1179	12	824	413	411	0.453547	0.712059	-0.258512	-0.892867	0.000290099	0.00456539	3	0	0	14.3194	14.2051	24	25.6667	2281
ENSG00000162654	chr1	89664116	89666115	-	GBP4	115361	25	825	397	428	0.294716	0.12479	0.169926	1.28314	0.0184783	0.0792701	7	0	0	14.7679	13.2692	23.8571	25.5714	7213
ENSG00000143032	chr1	91182295	91184294	-	BARHL2	343472	207	1290	585	705	0.0717751	0.276586	-0.204811	-1.97939	1.89737e-07	2.64664e-05	12	0	0	13.1875	12.6955	23.9167	25.8333	1098
ENSG00000239794	chr1	92295132	92297131	-	RN7SL653P	NA	18	940	496	444	0.0934566	0.334079	-0.240623	-1.73372	0.0150057	0.0684941	1	0	0	13.5417	12.4231	24	24	6779
ENSG00000231992	chr1	95584203	95586202	+	NA	NA	16	868	379	489	0.565394	0.829129	-0.263735	-0.544343	9.96969e-06	0.000458383	1	0	0	15.7917	15.5	24	26	4494
ENSG00000099260	chr1	100109999	100111998	+	PALMD	54873	26	904	474	430	0.135308	0.316652	-0.181344	-1.62343	1.91354e-05	0.000716819	6	0	0	13.7778	13.0256	23.8333	25.6667	1474
ENSG00000181656	chr1	101002193	101004192	+	GPR88	54112	20	841	465	376	0.587659	0.750943	-0.163284	-0.439454	0.00669482	0.0398764	4	0	0	14.2812	13.7596	23.75	26	5585
ENSG00000162692	chr1	101183798	101185797	+	VCAM1	7412	15	741	374	367	0.223685	0.447131	-0.223446	-1.18028	0.00289956	0.022291	4	0	0	14.8958	13.4904	23.75	26	4025
ENSG00000243480	chr1	104158499	104160498	+	AMY2A	279	21	778	357	421	0.537053	0.848065	-0.311011	-0.649405	8.74907e-07	7.96243e-05	1	0	0	12.9167	12.7692	24	25	3646
ENSG00000238310	chr1	109749971	109751970	-	RNU7-122P	NA	22	887	481	406	0.348366	0.557085	-0.208718	-0.662129	6.88759e-05	0.00169575	1	0	0	14.4583	12.2692	24	26	3574
ENSG00000258634	chr1	110599462	110601461	+	NA	NA	17	1036	497	539	0.865988	0.651074	0.214913	0.406098	0.000112049	0.00234742	1	0	0	14.4583	14.5	24	26	6019
ENSG00000177272	chr1	111217156	111219155	-	KCNA3	3738	136	1188	600	588	0.231628	0.398347	-0.16672	-1.75812	1.46775e-09	7.32523e-07	13	0	0	13.4231	13.0533	23.9231	25.8462	1822
ENSG00000143119	chr1	111414275	111416274	+	CD53	963	18	864	449	415	0.784997	0.619868	0.165129	0.355999	0.262703	0.408384	5	0	0	14.5167	14.3077	24	26	19904
ENSG00000243960	chr1	111983487	111985486	-	NA	NA	24	955	497	458	0.773321	0.601834	0.171487	0.356464	0.0511905	0.157048	1	0	0	13.2083	13.7308	24	26	10086
ENSG00000143110	chr1	112014914	112016913	+	C1orf162	128346	42	862	448	414	0.819346	0.592784	0.226562	0.533749	0.00289477	0.0222763	3	0	0	12.8889	12.3077	24	25.3333	4575
ENSG00000007341	chr1	113162948	113164947	-	ST7L	54879	39	789	408	381	0.693609	0.400373	0.293237	0.777841	0.1472	0.299914	1	0	0	15.5	14.6923	24	26	15187
ENSG00000155380	chr1	113499136	113501135	-	SLC16A1	6566	57	1019	468	551	0.516074	0.260523	0.255552	0.759972	8.01631e-05	0.00186582	7	0	0	12.5774	12.8901	23.8571	26	2924
ENSG00000134242	chr1	114413882	114415881	-	PTPN22	26191	10	791	429	362	0.861632	0.520726	0.340905	0.815069	3.29878e-05	0.00103479	5	0	0	14.175	14.3846	24	25.8	2633
ENSG00000188761	chr1	114429670	114431669	-	BCL2L15	440603	26	834	415	419	0.50063	0.753182	-0.252552	-0.801961	6.3127e-05	0.00160373	7	0	0	14.4107	12.9121	24	25.7143	2689
ENSG00000233730	chr1	115640793	115642792	+	NA	NA	17	832	370	462	0.55514	0.260581	0.294558	1.06255	0.00130405	0.0126771	1	0	0	15	14.7692	24	26	3183
ENSG00000232185	chr1	116105722	116107721	+	CNOT7P2	NA	34	730	368	362	0.242289	0.439113	-0.196825	-0.832004	0.000831673	0.009267	1	0	0	11.9167	11.4231	24	26	2777
ENSG00000215930	chr1	117635765	117637764	+	MIR942	100126331	19	905	421	484	0.878196	0.719506	0.15869	0.302046	0.00286488	0.0221122	4	0	0	14.4792	13.6154	23.75	25.75	7811
ENSG00000134240	chr1	120311029	120313028	-	HMGCS2	3158	11	915	492	423	0.503332	0.678174	-0.174841	-0.724182	0.000466322	0.00627911	5	0	0	13.9833	13.1385	24	25.8	3132
ENSG00000201142	chr1	146549795	146551794	+	RNVU1-8	NA	137	1223	590	633	0.161531	0.339987	-0.178456	-1.19016	0.0114209	0.0571193	8	0	0	13.5833	12.0625	23.75	25.125	6187
ENSG00000203827	chr1	148737943	148739942	+	NBPF16	728936	31	798	401	397	0.422786	0.672422	-0.249636	-0.657011	2.27179e-07	3.00411e-05	1	0	0	12.125	12.6538	21	26	3610
ENSG00000202167	chr1	149146380	149148379	-	RNU1-114P	NA	112	1194	617	577	0.190392	0.369321	-0.178929	-1.17006	0.00199341	0.0171529	8	0	0	13.3281	12.3702	24	25.25	3596
ENSG00000234571	chr1	149379147	149381146	-	NA	NA	104	1157	513	644	0.148187	0.324804	-0.176616	-0.641428	0.000895842	0.00983677	2	0	0	15.875	14.3077	24	26	3705
ENSG00000234232	chr1	149718863	149720862	-	NA	NA	62	874	387	487	0.123887	0.292517	-0.16863	-1.26988	0.0138154	0.0648042	3	0	0	12.25	11.5641	23.6667	25.3333	6596
ENSG00000014914	chr1	149908292	149910291	-	MTMR11	10903	27	1002	483	519	0.164737	0.327065	-0.162327	-1.20623	0.00856459	0.0470796	6	0	0	15.1389	14.4872	24	25.6667	5628
ENSG00000264553	chr1	150522905	150524904	+	MIR4257	100422997	30	1140	522	618	0.732438	0.476353	0.256085	0.610265	3.95395e-06	0.000236055	1	0	0	14.5833	14.2692	24	26	3936
ENSG00000163159	chr1	151167298	151169297	-	VPS72	6944	63	951	476	475	0.278679	0.556487	-0.277809	-0.972579	0.00676253	0.040148	1	0	0	15.4583	15.7692	24	26	5211
ENSG00000143416	chr1	151344710	151346709	-	SELENBP1	8991	37	1086	516	570	0.319579	0.517359	-0.19778	-1.13645	0.00148431	0.0139348	8	0	0	13.375	13.0721	23.875	25.625	3296
ENSG00000143365	chr1	151803849	151805848	-	RORC	6097	24	1146	589	557	0.327057	0.575668	-0.248611	-0.990522	3.91208e-05	0.00115797	4	0	0	12.25	12.5096	24	26	1900
ENSG00000185966	chr1	152538749	152540748	-	LCE3E	353145	8	791	396	395	0.410173	0.563494	-0.153322	-0.448896	0.00199524	0.0171591	2	0	0	13.3333	11.8077	24	25.5	5483
ENSG00000163209	chr1	152972723	152974722	+	SPRR3	6707	15	899	477	422	0.855742	0.703979	0.151763	0.324476	0.00151991	0.0141958	4	0	0	13.7396	13.6923	23.75	25.75	7360
ENSG00000273026	chr1	153937492	153939491	+	NA	NA	48	914	479	435	0.877652	0.720792	0.156861	0.280535	0.123467	0.270588	1	0	0	9.91667	10.8462	23	24	14119
ENSG00000215938	chr1	154165720	154167719	-	MIR190B	100126346	16	1016	517	499	0.415977	0.620739	-0.204762	-0.573981	7.34399e-07	7.11802e-05	6	0	0	12.4931	12.3974	23.8333	25.8333	4212
ENSG00000228013	chr1	154378541	154380540	-	NA	101928101	34	1089	510	579	0.743383	0.547571	0.195812	0.433426	6.98547e-05	0.00170783	2	0	0	13.375	12.4231	24	25.5	5666
ENSG00000132698	chr1	156029451	156031450	+	RAB25	57111	54	1089	605	484	0.2664	0.519156	-0.252756	-0.992088	0.00232931	0.0191233	4	0	0	13.8333	12.9519	24	25.75	3769
ENSG00000196189	chr1	156115657	156117656	+	SEMA4A	64218	24	1106	519	587	0.470919	0.266867	0.204052	0.7966	0.000831019	0.00926639	1	0	0	13	12.1923	24	26	2775
ENSG00000242252	chr1	156210253	156212252	+	BGLAP	632	50	1208	609	599	0.741553	0.556114	0.185439	0.440415	8.56473e-05	0.00195586	11	0	0	12.7197	12.2657	23.6364	25.3636	5571
ENSG00000160781	chr1	156217382	156219381	-	PAQR6	79957	35	1156	606	550	0.337535	0.517612	-0.180077	-0.923735	0.000221994	0.00380447	8	0	0	13.875	13.5865	23.5	26	2151
ENSG00000163467	chr1	156305605	156307604	+	TSACC	128229	41	829	417	412	0.297021	0.503231	-0.20621	-0.617734	0.000121543	0.00248587	5	0	0	14.0833	13.2923	23.8	25.8	3871
ENSG00000237390	chr1	156356518	156358517	+	NA	NA	86	1203	641	562	0.136005	0.288084	-0.152079	-1.28274	0.0213337	0.0873532	10	0	0	13.0125	12.7	23.9	25.9	7557
ENSG00000125462	chr1	156399994	156401993	-	C1orf61	10485	25	1024	566	458	0.464665	0.273322	0.191343	0.78645	1.10862e-06	9.30166e-05	4	0	0	14.6042	14.2692	24	26	2775
ENSG00000229953	chr1	156630717	156632716	-	NA	NA	32	1101	526	575	0.40943	0.150886	0.258544	1.4353	8.52579e-06	0.00040712	3	0	0	14.1528	13.1026	23.6667	26	832
ENSG00000237588	chr1	156661290	156663289	-	NA	NA	42	1220	593	627	0.578345	0.209948	0.368397	1.4195	0.000176733	0.00323207	1	0	0	11.5417	13.8846	24	26	1692
ENSG00000227295	chr1	158147046	158149045	-	ELL2P1	NA	53	875	475	400	0.262944	0.537825	-0.27488	-1.7081	3.96994e-05	0.00116992	5	0	0	14.7167	13.6231	24	25.8	1050
ENSG00000198967	chr1	158574729	158576728	+	OR10Z1	128368	7	825	408	417	0.471838	0.637347	-0.165509	-0.430826	0.00123177	0.0121928	2	0	0	13.4167	13.1346	24	26	5703
ENSG00000203757	chr1	158687454	158689453	-	OR6K3	391114	15	728	392	336	0.574873	0.744029	-0.169156	-0.419195	3.54643e-05	0.00108222	5	0	0	14.1083	12.9231	24	26	5846
ENSG00000163565	chr1	158968258	158970257	+	IFI16	3428	33	792	363	429	0.123286	0.399074	-0.275787	-1.61783	0.0127969	0.0615729	1	0	0	14.3333	12.5769	24	26	6431
ENSG00000132693	chr1	159683880	159685879	-	CRP	1401	16	854	492	362	0.596659	0.761262	-0.164603	-0.407738	0.0359036	0.123656	6	0	0	14.5972	14.4231	24	25.8333	8984
ENSG00000213085	chr1	159869454	159871453	-	CCDC19	25790	53	1078	611	467	0.174438	0.439949	-0.265511	-1.4197	6.98124e-05	0.00170783	9	0	0	13.6111	12.7821	23.7778	25.6667	1262
ENSG00000266458	chr1	159869370	159871369	-	NA	NA	57	1082	618	464	0.174438	0.439949	-0.265511	-1.4197	6.98124e-05	0.00170783	9	0	0	13.6111	12.7821	23.7778	25.6667	1262
ENSG00000227741	chr1	160178160	160180159	-	NA	729867	18	1051	622	429	0.689288	0.536155	0.153133	0.356577	0.00759758	0.0433269	1	0	0	13.0833	14.2692	23	26	6798
ENSG00000162735	chr1	160255639	160257638	-	PEX19	5824	27	827	479	348	0.590842	0.760563	-0.16972	-0.456307	0.000244364	0.00405653	4	0	0	13.0833	13.7115	24	26	5385
ENSG00000066294	chr1	160548807	160550806	-	CD84	8832	7	731	332	399	0.835132	0.660455	0.174677	0.356956	0.483946	0.548331	3	0	0	13.6389	13.4231	23.6667	26	27309
ENSG00000117090	chr1	160616586	160618585	-	SLAMF1	6504	21	847	421	426	0.85851	0.605244	0.253266	0.512493	0.0114194	0.0571193	6	0	0	14.5556	14.5	24	26	6186
ENSG00000117091	chr1	160681142	160683141	-	CD48	962	17	900	474	426	0.672414	0.466135	0.206279	0.516366	0.419337	0.506266	6	0	0	12.8958	12.6603	23.8333	25.8333	25628
ENSG00000026751	chr1	160707537	160709536	+	SLAMF7	57823	9	718	356	362	0.696282	0.527548	0.168734	0.373426	0.0161396	0.072102	3	0	0	15.0556	14.2308	24	26	6925
ENSG00000122223	chr1	160832193	160834192	-	CD244	51744	25	1036	544	492	0.770099	0.563213	0.206886	0.588606	0.00167485	0.0152337	2	0	0	12.8125	11.5577	24	26	4085
ENSG00000186517	chr1	161039261	161041260	-	ARHGAP30	257106	30	1051	548	503	0.825778	0.590944	0.234834	0.485535	0.000962277	0.010264	4	0	0	14.4688	13.8942	24	26	5055
ENSG00000143217	chr1	161058890	161060889	-	PVRL4	81607	35	1035	514	521	0.412742	0.607116	-0.194373	-0.772081	0.000624594	0.00763001	8	0	0	13.4635	12.9856	23.75	25.75	2851
ENSG00000158874	chr1	161192922	161194921	-	APOA2	336	23	1006	476	530	0.550089	0.700226	-0.150138	-0.360208	0.0311917	0.112634	5	0	0	13.1417	12.9385	23.8	26	8569
ENSG00000215840	chr1	161374358	161376357	+	NA	NA	27	886	378	508	0.535493	0.703391	-0.167898	-0.387131	1.98878e-10	2.12203e-07	1	0	0	12.4167	12.8846	24	25	6304
ENSG00000132185	chr1	161675262	161677261	+	FCRLA	84824	14	942	490	452	0.701425	0.484906	0.216519	0.594011	0.0111248	0.0561159	4	0	0	14.7917	13.4712	24	25.75	6134
ENSG00000206990	chr1	165631425	165633424	-	NA	NA	15	833	433	400	0.661075	0.85846	-0.197386	-0.371986	0.000230987	0.00390783	1	0	0	13.1667	15.4615	24	26	6542
ENSG00000234142	chr1	166458777	166460776	-	NA	NA	26	901	321	580	0.864005	0.62399	0.240016	0.463183	0.167173	0.322302	1	0	0	13.7917	12.7308	24	26	16049
ENSG00000203740	chr1	170113642	170115641	+	METTL11B	149281	15	866	390	476	0.443467	0.626669	-0.183202	-0.825008	4.53422e-05	0.00127548	7	0	0	13.5595	12.5714	24	26	2587
ENSG00000116132	chr1	170630369	170632368	+	PRRX1	5396	77	1019	500	519	0.0793045	0.264325	-0.18502	-1.99683	1.13779e-06	9.418e-05	8	0	0	11.7917	11.9712	23.875	25.75	1427
ENSG00000271811	chr1	170635022	170637021	+	NA	NA	78	1058	470	588	0.207356	0.49207	-0.284714	-1.22155	9.7131e-07	8.53843e-05	3	0	0	11.0417	11.0128	23.6667	25	1244
ENSG00000117501	chr1	170903112	170905111	+	MROH9	80133	9	683	334	349	0.51885	0.71713	-0.19828	-0.459355	0.0438902	0.141719	1	0	0	10.7083	12.1538	23	26	9583
ENSG00000010932	chr1	171216138	171218137	+	FMO1	2326	15	800	433	367	0.503603	0.730856	-0.227253	-0.768505	0.00173904	0.015578	5	0	0	14.975	13.4615	24	25.8	3450
ENSG00000230630	chr1	172113435	172115434	-	DNM3OS	100628315	26	889	477	412	0.835141	0.663065	0.172076	0.327124	0.00299933	0.0228254	6	0	0	13.3958	13.2436	23.8333	25.5	7306
ENSG00000208024	chr1	172113285	172115284	-	MIR199A2	406977	26	886	483	403	0.835141	0.663065	0.172076	0.327124	0.00299933	0.0228254	6	0	0	13.3958	13.2436	23.8333	25.5	7306
ENSG00000120337	chr1	173019604	173021603	-	TNFSF18	8995	9	694	351	343	0.590465	0.828817	-0.238352	-0.539393	0.0191675	0.0811575	2	0	0	12.8958	13.1731	24	26	7308
ENSG00000162753	chr1	173571734	173573733	-	SLC9C2	284525	11	793	481	312	0.170832	0.46607	-0.295237	-1.32816	0.00833274	0.0462493	3	0	0	14.0972	13.5641	23.6667	26	5575
ENSG00000235628	chr1	175525455	175527454	-	TNR-IT1	NA	14	870	463	407	0.853925	0.652606	0.201319	0.382756	0.0867099	0.2185	1	0	0	15.6667	16.6538	24	26	12278
ENSG00000273384	chr1	178619341	178621340	+	NA	NA	25	878	479	399	0.711742	0.558822	0.15292	0.343506	0.000814045	0.00913379	1	0	0	14.0417	14.3462	24	26	7035
ENSG00000116194	chr1	178839688	178841687	-	ANGPTL1	9068	6	725	341	384	0.334788	0.513262	-0.178474	-0.602683	0.204964	0.360282	2	0	0	13.8125	12.2692	24	26	17602
ENSG00000232309	chr1	182097301	182099300	-	NA	NA	24	964	462	502	0.210459	0.688436	-0.477978	-1.66362	5.15018e-07	5.38385e-05	1	0	0	14.1667	14.1538	24	26	485
ENSG00000230470	chr1	184375971	184377970	+	NA	NA	13	821	393	428	0.23199	0.441591	-0.209602	-0.900073	0.280665	0.420603	1	0	0	14.2083	12.2692	24	26	20648
ENSG00000232212	chr1	189743095	189745094	+	NA	NA	8	663	344	319	0.213261	0.680716	-0.467455	-1.62936	7.68382e-05	0.00180807	1	0	0	14	11.2692	24	25	1315
ENSG00000151418	chr1	198509576	198511575	-	ATP6V1G3	127124	10	716	340	376	0.681195	0.83705	-0.155855	-0.324385	9.09669e-05	0.00204266	3	0	0	13.6528	13.5256	23.6667	26	7363
ENSG00000116833	chr1	199995230	199997229	+	NR5A2	2494	20	794	406	388	0.58214	0.804966	-0.222826	-0.672913	0.00810528	0.0453836	2	0	0	14.8125	14.7115	24	26	5526
ENSG00000203721	chr1	200342983	200344982	-	LINC00862	554279	21	823	441	382	0.652261	0.477713	0.174548	0.441367	1.10761e-05	0.000498153	1	0	0	13.9583	13.0769	24	26	5563
ENSG00000232237	chr1	201095813	201097812	-	ASCL5	647219	50	1190	594	596	0.433041	0.71441	-0.281368	-0.699679	1.58204e-05	0.00063824	2	0	0	13.1667	12.5769	23.5	25.5	3311
ENSG00000234678	chr1	201978982	201980981	-	NA	NA	42	1169	568	601	0.221664	0.495192	-0.273528	-1.12455	0.00010992	0.00231719	8	0	0	14.026	13.7212	24	25.75	1477
ENSG00000249007	chr1	201978998	201980997	+	NA	NA	42	1171	567	604	0.221664	0.495192	-0.273528	-1.12455	0.00010992	0.00231719	8	0	0	14.026	13.7212	24	25.75	1477
ENSG00000143851	chr1	202130217	202132216	-	PTPN7	5778	37	1190	600	590	0.771878	0.564302	0.207576	0.445197	0.00840453	0.0464977	5	0	0	12.9917	13.2154	23.8	25.8	5593
ENSG00000188783	chr1	203443456	203445455	+	PRELP	5549	17	970	532	438	0.270886	0.490067	-0.219181	-1.15253	0.0163322	0.0726847	4	0	0	14.5521	14.2885	24	26	6952
ENSG00000261065	chr1	204098690	204100689	+	NA	NA	30	1166	573	593	0.157647	0.338701	-0.181054	-1.05657	0.374634	0.479194	1	0	0	13	14.3846	24	26	24189
ENSG00000199059	chr1	205417027	205419026	-	MIR135B	442891	23	1169	651	518	0.878351	0.721526	0.156825	0.281789	3.88551e-05	0.00115273	4	0	0	13.9375	12.25	24	25.75	8272
ENSG00000253097	chr1	205534344	205536343	+	RNU2-19P	NA	19	863	414	449	0.236812	0.567362	-0.330549	-1.22606	0.00393322	0.0275664	1	0	0	14.2083	14	24	26	4415
ENSG00000174502	chr1	205912089	205914088	-	SLC26A9	115019	30	1093	492	601	0.727911	0.547539	0.180372	0.456129	0.00131254	0.0127396	4	0	0	13.4375	12.5962	24	26	5389
ENSG00000261000	chr1	206675781	206677780	+	NA	NA	12	895	467	428	0.837535	0.29421	0.543325	1.4782	3.33433e-07	3.83548e-05	1	0	0	15.75	15.5769	24	26	746
ENSG00000162894	chr1	207096093	207098092	-	FAIM3	9214	19	1037	304	733	0.735994	0.544209	0.191785	0.449446	0.105026	0.245269	3	0	0	13.6528	13.9744	24	26	13250
ENSG00000271680	chr1	207077773	207079772	+	NA	NA	18	949	392	557	0.872654	0.583882	0.288772	0.571672	5.97856e-05	0.0015442	1	0	0	16.1667	13.8462	24	26	4233
ENSG00000123843	chr1	207260687	207262686	+	C4BPB	725	13	832	388	444	0.212734	0.640913	-0.428179	-1.61206	2.20283e-06	0.000155208	3	0	0	15.0833	14.7308	23.3333	25	553
ENSG00000123838	chr1	207276107	207278106	+	C4BPA	722	20	814	355	459	0.473049	0.662657	-0.189608	-0.824369	0.00724945	0.0420153	8	0	0	13.9167	13.976	24	25.875	5339
ENSG00000224540	chr1	209404041	209406040	+	NA	NA	112	1059	541	518	0.401223	0.589184	-0.187961	-1.28825	0.00167947	0.0152676	4	0	0	13.2917	13.4808	24	26	3403
ENSG00000117707	chr1	214155024	214157023	+	PROX1	5629	105	1107	572	535	0.0856104	0.251969	-0.166359	-1.76504	3.92518e-05	0.00115894	4	0	0	13.0833	12.0962	23.5	26	1833
ENSG00000042781	chr1	216596239	216598238	-	USH2A	7399	12	787	410	377	0.305994	0.589332	-0.283338	-0.920716	0.00332232	0.02453	2	0	0	16.1667	15.0192	24	26	4190
ENSG00000202498	chr1	215802960	215804959	-	NA	NA	29	839	404	435	0.507855	0.721635	-0.213781	-0.498578	1.25011e-06	0.000100213	1	0	0	14.375	14.2692	24	26	4922
ENSG00000207590	chr1	220290805	220292804	-	MIR215	406997	14	650	294	356	0.495159	0.770855	-0.275696	-0.630229	2.28884e-05	0.000819737	2	0	0	12.875	14.2885	24	26	3789
ENSG00000207624	chr1	220291084	220293083	-	MIR194-1	406969	12	605	282	323	0.495159	0.770855	-0.275696	-0.630229	2.28884e-05	0.000819737	2	0	0	12.875	14.2885	24	26	3789
ENSG00000235428	chr1	223742363	223744362	-	NA	NA	177	1445	675	770	0.582327	0.306757	0.275571	0.901577	0.00383013	0.0270499	2	0	0	12.2292	11.6346	23	25.5	4380
ENSG00000162909	chr1	223887795	223889794	+	CAPN2	824	24	1009	506	503	0.833542	0.602416	0.231126	0.514589	1.71747e-05	0.000673557	6	0	0	14.5764	13.9423	24	25.5	4742
ENSG00000202264	chr1	227747382	227749381	+	RNA5SP77	NA	121	1288	660	628	0.357204	0.511291	-0.154087	-0.616783	0.33351	0.454978	6	0	0	12.7569	11.5192	24	25.8333	22682
ENSG00000230841	chr1	228636823	228638822	-	NA	NA	32	964	452	512	0.423574	0.767791	-0.344217	-0.843104	1.35612e-06	0.000106504	1	0	0	14	13.2692	23	26	2497
ENSG00000143632	chr1	229569346	229571345	-	ACTA1	58	96	1200	595	605	0.0693061	0.240427	-0.171121	-1.74366	0.000349317	0.00513001	15	0	0	13.3389	13.1359	23.8	25.4667	2107
ENSG00000226920	chr1	229576268	229578267	-	NA	NA	21	778	430	348	0.554842	0.39956	0.155282	0.463773	0.0435704	0.14104	1	0	0	11.8333	12.1923	23	26	9559
ENSG00000229367	chr1	229704779	229706778	+	HMGN2P19	NA	65	905	468	437	0.429344	0.620942	-0.191598	-0.522155	0.47782	0.544113	1	0	0	12.5	11.8846	24	26	27173
ENSG00000135766	chr1	231560291	231562290	-	EGLN1	54583	13	702	412	290	0.517852	0.757975	-0.240123	-0.866953	4.24739e-05	0.00121842	4	0	0	14.5938	13.1827	23.75	26	2388
ENSG00000231768	chr1	234667026	234669025	-	NA	100506795	41	957	447	510	0.218324	0.530524	-0.312199	-1.44968	1.11512e-06	9.30166e-05	6	0	0	14.4792	14.2308	24	26	797
ENSG00000238005	chr1	235105310	235107309	-	NA	NA	53	1018	517	501	0.0375243	0.219835	-0.182311	-2.22259	0.0177646	0.0772145	3	0	0	11.5556	11.6923	24	26	7119
ENSG00000258082	chr1	235116052	235118051	-	NA	NA	36	1000	554	446	0.315149	0.0418416	0.273308	2.64892	3.36967e-10	2.8477e-07	1	0	0	11.5417	10.5769	24	25	453
ENSG00000227962	chr1	235498621	235500620	+	NA	NA	23	798	405	393	0.796755	0.607601	0.189154	0.385455	0.0436286	0.141125	1	0	0	14.625	12.8846	24	26	9566
ENSG00000198626	chr1	237204005	237206004	+	RYR2	6262	133	1084	520	564	0.0857674	0.358928	-0.273161	-2.28557	4.30919e-09	1.6065e-06	6	0	0	12.0764	12.5385	23.3333	25.6667	454
ENSG00000179456	chr1	244213085	244215084	+	ZBTB18	10472	35	835	360	475	0.0897955	0.293381	-0.203586	-1.49097	0.00138207	0.0132142	9	0	0	13.75	13.4615	23.8889	25.7778	3235
ENSG00000221165	chr1	245532136	245534135	+	NA	NA	42	870	408	462	0.728265	0.880703	-0.152438	-0.307929	1.05449e-06	9.03414e-05	2	0	0	13.7708	13.5385	24	26	7686
ENSG00000202079	chr1	247456637	247458636	+	NA	NA	19	897	419	478	0.853671	0.619967	0.233704	0.455205	0.000401028	0.00567918	1	0	0	15.3333	16.5385	24	26	5399
ENSG00000235749	chr1	247801551	247803550	+	NA	NA	77	1034	452	582	0.165981	0.361526	-0.195545	-1.3376	4.56919e-05	0.00128151	7	0	0	13.3214	13.4121	23.8571	25.8571	1248
ENSG00000162722	chr1	248019001	248021000	+	TRIM58	25893	118	1110	522	588	0.254067	0.422766	-0.168699	-1.79351	5.21755e-10	3.84397e-07	12	0	0	13.0625	12.6635	23.8333	25.6667	1772
ENSG00000198128	chr1	248222484	248224483	+	OR2L3	391192	11	725	360	365	0.386226	0.543764	-0.157538	-0.482948	8.80953e-05	0.00199556	1	0	0	11.7917	11.6923	23	26	5080
ENSG00000183310	chr1	248737581	248739580	-	OR2T34	127068	18	842	409	433	0.459164	0.623323	-0.164159	-0.425655	0.000386284	0.00552092	3	0	0	13.0417	12.3077	24	26	5771
ENSG00000228643	chr2	284919	286918	+	NA	NA	27	844	349	495	0.370675	0.562764	-0.192089	-0.589382	0.0588171	0.171615	1	0	0	15.125	12.0385	24	25	10605
ENSG00000225942	chr2	544305	546304	+	NA	101927362	43	980	510	470	0.513105	0.770432	-0.257326	-0.575535	0.000106964	0.00227321	2	0	0	12.0625	12.9615	23.5	26	4196
ENSG00000130508	chr2	1748125	1750124	-	PXDN	7837	114	1203	648	555	0.153058	0.328265	-0.175207	-1.7955	1.45701e-09	7.32523e-07	7	0	0	13.4107	13.0714	23.8571	25.5714	1620
ENSG00000225619	chr2	2321504	2323503	+	MYT1L-AS1	730811	11	779	388	391	0.323861	0.578505	-0.254644	-0.817808	3.79587e-05	0.00113594	1	0	0	9.41667	9.11538	23	25	2621
ENSG00000224128	chr2	5831121	5833120	-	NA	NA	199	1348	602	746	0.0895592	0.29978	-0.210221	-1.87156	5.40698e-08	1.04551e-05	7	0	0	14.0714	13.5385	23.8571	25.8571	1000
ENSG00000230090	chr2	5830751	5832750	-	NA	NA	184	1281	567	714	0.0662013	0.2649	-0.198699	-1.96775	4.61282e-08	9.39043e-06	5	0	0	14.0417	13.5615	24	25.8	1190
ENSG00000176887	chr2	5831299	5833298	+	SOX11	6664	202	1366	607	759	0.0823507	0.259526	-0.177176	-1.79782	2.13464e-06	0.000151189	7	0	0	13.131	12.5824	23.7143	25.7143	1574
ENSG00000242540	chr2	5834852	5836851	+	NA	NA	95	1003	443	560	0.136313	0.344565	-0.208253	-2.14805	1.0934e-09	6.3836e-07	7	0	0	12.7321	12.7418	23.7143	25.8571	1035
ENSG00000232044	chr2	6071319	6073318	+	LINC01105	400940	34	849	398	451	0.437622	0.594291	-0.156668	-0.781472	0.00082803	0.00925306	7	0	0	13.0952	12.8736	24	26	2801
ENSG00000231435	chr2	8715132	8717131	-	NA	NA	47	1056	622	434	0.614829	0.368962	0.245867	0.711726	0.00342172	0.0250102	2	0	0	15.375	13.4808	24	25.5	4233
ENSG00000233502	chr2	10222408	10224407	+	NA	NA	41	885	464	421	0.212352	0.472475	-0.260123	-1.11248	0.00869575	0.0476066	2	0	0	16.0208	13.4808	24	26	5652
ENSG00000212558	chr2	10229947	10231946	-	NA	NA	62	995	487	508	0.678071	0.407006	0.271065	0.712677	0.00240087	0.0194465	3	0	0	13.0833	11.859	24	26	3820
ENSG00000230448	chr2	14540588	14542587	-	LINC00276	100499171	10	833	459	374	0.241163	0.536735	-0.295573	-1.15713	0.000937906	0.0101015	2	0	0	14.8125	13.9231	24	26	2873
ENSG00000236989	chr2	16245464	16247463	-	NA	NA	35	918	471	447	0.36618	0.531396	-0.165217	-0.525263	0.897197	0.903562	1	0	0	14.625	12.8462	24	26	30725
ENSG00000237992	chr2	19673711	19675710	+	NA	NA	19	769	382	387	0.77743	0.377139	0.400292	1.0243	0.000929803	0.0100529	1	0	0	12.625	11.4231	23	26	2861
ENSG00000213729	chr2	20355319	20357318	-	NA	NA	20	900	385	515	0.486546	0.263805	0.22274	0.858776	6.32152e-05	0.00160465	1	0	0	13.5833	13.4231	24	26	2434
ENSG00000231948	chr2	20791809	20793808	-	HS1BP3-IT1	100874343	40	1109	672	437	0.84658	0.626341	0.220239	0.513314	1.41592e-05	0.000590469	2	0	0	13.2917	12.7692	23.5	25.5	4758
ENSG00000260396	chr2	20876069	20878068	+	NA	NA	27	1008	461	547	0.403758	0.662321	-0.258563	-0.700361	0.000777407	0.00883542	1	0	0	11.0833	8.73077	24	24	3303
ENSG00000202479	chr2	25191847	25193846	-	NA	NA	32	792	422	370	0.437936	0.671851	-0.233915	-0.605557	0.0723228	0.195619	2	0	0	13.9167	13.7692	24	26	11440
ENSG00000230286	chr2	27232176	27234175	-	NA	NA	14	850	471	379	0.649583	0.338265	0.311318	0.921368	1.97542e-07	2.71668e-05	1	0	0	13.9167	12.0769	24	25	2159
ENSG00000163794	chr2	27530814	27532813	-	UCN	7349	75	1115	548	567	0.400907	0.558765	-0.157858	-0.567159	0.0148188	0.0679213	12	0	0	12.8681	12.4103	23.6667	25.4167	6751
ENSG00000157992	chr2	27663733	27665732	+	KRTCAP3	200634	96	1218	601	617	0.281061	0.489526	-0.208465	-0.97097	0.00239679	0.0194197	12	0	0	12.9861	12.1667	23.9167	25.5	3819
ENSG00000189350	chr2	29177977	29179976	+	FAM179A	165186	37	946	502	444	0.42988	0.595686	-0.165805	-0.461459	0.300712	0.434019	1	0	0	13.25	12.3077	24	26	21439
ENSG00000201671	chr2	31449678	31451677	+	RNA5SP90	NA	26	899	436	463	0.522475	0.776961	-0.254485	-0.563577	9.18991e-05	0.00205316	1	0	0	15	14.0385	24	25	4292
ENSG00000158125	chr2	31637082	31639081	-	XDH	7498	12	886	495	391	0.488164	0.661786	-0.173622	-0.59968	0.000456847	0.00618923	4	0	0	14.8125	13.4519	23.75	25.5	4005
ENSG00000049319	chr2	31805637	31807636	-	SRD5A2	NA	104	1172	711	461	0.336891	0.515787	-0.178896	-1.0512	0.000450314	0.00612487	12	0	0	12.8368	12.0288	23.75	25.8333	2275
ENSG00000199603	chr2	38373057	38375056	+	RNU6-951P	NA	18	870	470	400	0.36436	0.142125	0.222235	1.29917	5.40908e-05	0.00143299	1	0	0	12.3333	12.0769	23	26	1168
ENSG00000231367	chr2	38742383	38744382	-	NA	NA	43	902	410	492	0.751795	0.58921	0.162585	0.364577	0.000272761	0.00435953	4	0	0	13.3333	12.5288	24	26	6653
ENSG00000223245	chr2	42096911	42098910	+	RNU4-63P	NA	21	1082	530	552	0.560932	0.714881	-0.153949	-0.344425	5.81436e-08	1.08535e-05	1	0	0	11.7083	12.4231	23	26	7007
ENSG00000231826	chr2	43266187	43268186	-	NA	NA	38	1096	596	500	0.907935	0.634431	0.273504	0.510366	1.26332e-05	0.000549181	1	0	0	14.5833	13.3462	24	26	4796
ENSG00000225187	chr2	47293461	47295460	+	NA	NA	27	1034	483	551	0.661251	0.823602	-0.162351	-0.312506	0.000827831	0.00925306	1	0	0	14.625	13.6923	24	26	7588
ENSG00000236558	chr2	47715192	47717191	-	NA	NA	27	851	412	439	0.731879	0.572524	0.159354	0.427028	5.67765e-06	0.000304478	2	0	0	13.9792	13.9808	24	26	5755
ENSG00000138039	chr2	48982381	48984380	-	LHCGR	3973	49	982	522	460	0.285838	0.468057	-0.182219	-1.46072	0.000344668	0.0050926	8	0	0	14.2552	13.5577	23.875	26	2094
ENSG00000170820	chr2	49381177	49383176	-	FSHR	2492	14	797	424	373	0.385322	0.645813	-0.260492	-0.848061	9.20271e-06	0.000432765	4	0	0	13.1771	13.1827	23.75	25.5	2475
ENSG00000115310	chr2	55339258	55341257	-	RTN4	57142	20	955	495	460	0.751593	0.441248	0.310345	0.7551	7.38204e-06	0.000368514	1	0	0	14.7083	12.6154	24	26	2951
ENSG00000206964	chr2	55511654	55513653	+	NA	NA	19	863	391	472	0.435656	0.736125	-0.300469	-0.743487	0.012314	0.0600463	1	0	0	11.2917	12.0385	24	25	6343
ENSG00000228590	chr2	60579652	60581651	-	NA	NA	33	941	507	434	0.827612	0.675617	0.151995	0.288879	0.237476	0.389206	1	0	0	14.9167	14.9231	24	26	18880
ENSG00000233953	chr2	60721321	60723320	+	NA	NA	19	908	445	463	0.426249	0.634498	-0.208249	-0.559983	0.00367826	0.0262963	2	0	0	13.7917	13.2115	24	26	4331
ENSG00000233694	chr2	64832609	64834608	+	NA	339807	32	1015	525	490	0.840345	0.307646	0.532698	1.4271	9.6249e-07	8.50924e-05	3	0	0	14.2083	12.9744	24	26	849
ENSG00000226756	chr2	64870246	64872245	+	NA	NA	55	1028	513	515	0.601973	0.420864	0.181109	0.506235	0.00118982	0.0119299	1	0	0	10.7917	11.9231	24	26	4839
ENSG00000244522	chr2	66668469	66670468	-	NA	NA	19	775	369	406	0.130084	0.539665	-0.40958	-1.97225	0.000365766	0.00531188	1	0	0	15.2917	13.8077	23	26	2130
ENSG00000232046	chr2	66799662	66801661	+	NA	100507073	24	779	351	428	0.153539	0.314185	-0.160646	-0.98718	0.409267	0.500274	1	0	0	13.0833	11.5385	24	26	25314
ENSG00000236780	chr2	67441952	67443951	-	NA	644838	24	876	519	357	0.202533	0.403217	-0.200684	-1.21593	0.000267809	0.00430931	3	0	0	15.0556	13.859	24	26	1923
ENSG00000224173	chr2	67787699	67789698	+	NA	NA	17	783	416	367	0.132587	0.520175	-0.387588	-1.89463	5.83659e-06	0.00030978	1	0	0	12.9583	10.8846	24	25	583
ENSG00000203395	chr2	68592217	68594216	-	NA	101927723	20	849	371	478	0.827508	0.620041	0.207468	0.419248	0.000249851	0.00411074	5	0	0	10.5917	11.5692	23.6	25.2	5845
ENSG00000236469	chr2	71291374	71293373	-	NA	NA	29	950	535	415	0.502257	0.333998	0.168258	0.574465	0.00586263	0.0363453	1	0	0	14.375	13.8077	24	26	4990
ENSG00000124357	chr2	71289974	71291973	+	NAGK	55577	18	918	499	419	0.502257	0.333998	0.168258	0.574465	0.00586263	0.0363453	1	0	0	14.375	13.8077	24	26	4990
ENSG00000075292	chr2	71502191	71504190	+	ZNF638	27332;100507113	107	1088	541	547	0.115075	0.279836	-0.164761	-1.84855	0.42396	0.508946	9	0	0	13.2407	12.5983	24	25.6667	25776
ENSG00000204872	chr2	73927933	73929932	-	NA	NA	36	1087	571	516	0.749061	0.577817	0.171244	0.358072	0.000137412	0.00271573	4	0	0	13.1562	12.9038	24	26	6770
ENSG00000114993	chr2	74669050	74671049	-	RTKN	6242	82	1062	563	499	0.124032	0.280569	-0.156537	-1.13943	0.172853	0.328727	5	0	0	12.9333	12.4385	24	25.8	16270
ENSG00000204792	chr2	75143775	75145774	+	NA	NA	30	893	332	561	0.602086	0.811499	-0.209413	-0.424524	2.80335e-05	0.000929734	1	0	0	13.875	11.8846	24	26	5784
ENSG00000115363	chr2	75796349	75798348	-	EVA1A	84141	20	936	550	386	0.512857	0.707955	-0.195098	-0.775941	1.20705e-05	0.000529033	5	0	0	15.0583	14.1923	24	25.8	2833
ENSG00000231172	chr2	75749694	75751693	+	NA	NA	13	929	526	403	0.830935	0.512415	0.31852	0.686799	9.21018e-05	0.00205473	1	0	0	15.875	15.0769	24	26	3391
ENSG00000143954	chr2	79251312	79253311	+	REG3G	130120	15	800	431	369	0.458385	0.645478	-0.187092	-0.747522	0.00132871	0.0128322	5	0	0	13.9333	14.1231	23.8	26	3204
ENSG00000115386	chr2	79345988	79347987	+	REG1A	5967	10	740	398	342	0.43928	0.731133	-0.291853	-0.758217	9.12159e-05	0.00204545	4	0	0	14.7396	13.5192	24	25.5	2933
ENSG00000204787	chr2	79365054	79367053	-	REG1P	NA	7	873	441	432	0.476388	0.638826	-0.162437	-0.423242	5.89437e-05	0.00152915	3	0	0	13.5694	13.1026	24	26	5797
ENSG00000172016	chr2	79386380	79388379	-	REG3A	5068	7	904	409	495	0.914157	0.743688	0.170468	0.303279	0.24085	0.392068	3	0	0	13.7917	12.9744	24	26	19008
ENSG00000224879	chr2	79384000	79385999	+	NA	NA	16	975	453	522	0.738831	0.551003	0.187828	0.417539	0.229364	0.381612	2	0	0	15.4375	13.6154	23.5	26	18598
ENSG00000066032	chr2	79410857	79412856	+	CTNNA2	1496	6	751	377	374	0.881383	0.676594	0.20479	0.409994	0.337806	0.457556	2	0	0	14.1042	12.5192	24	26	22844
ENSG00000269417	chr2	85121846	85123845	-	NA	NA	18	896	416	480	0.698949	0.453681	0.245268	0.671722	0.705549	0.727339	2	0	0	15.4375	15.7308	24	26	30016
ENSG00000168899	chr2	85810031	85812030	+	VAMP5	10791	72	1121	527	594	0.469105	0.310004	0.159101	0.822893	0.0119121	0.0587404	8	0	0	13.6146	13.4519	24	25.875	6275
ENSG00000203363	chr2	85913671	85915670	-	NA	NA	17	747	353	394	0.809015	0.619418	0.189597	0.379871	0.00189333	0.0165402	1	0	0	16.5	15.5	24	26	6431
ENSG00000208772	chr2	86361493	86363492	+	SNORD94	692225	15	828	398	430	0.615808	0.837266	-0.221458	-0.475022	2.1101e-07	2.85595e-05	5	0	0	14.3583	13.5385	23.8	25.4	5177
ENSG00000228363	chr2	86787693	86789692	+	NA	101928133	13	782	412	370	0.571613	0.762638	-0.191025	-0.409734	0.0231557	0.0925362	1	0	0	14	14.3846	24	26	7743
ENSG00000222041	chr2	87753387	87755386	+	LINC00152	112597;541471	19	865	421	444	0.397319	0.0488457	0.348473	2.79115	6.25863e-08	1.15072e-05	1	0	0	13.8333	14.1923	24	26	168
ENSG00000231486	chr2	89165154	89167153	-	NA	NA	36	942	461	481	0.61542	0.457384	0.158036	0.420217	0.0263275	0.10057	1	0	0	15.2917	15	24	26	8100
ENSG00000243264	chr2	89984822	89986821	+	IGKV2D-29	NA	18	816	425	391	0.256969	0.422168	-0.165199	-0.69492	0.00109041	0.0111751	1	0	0	12.9167	13.2692	24	26	3340
ENSG00000184303	chr2	91874008	91876007	-	DRD5P1	NA	78	1179	629	550	0.174947	0.410513	-0.235566	-1.17859	0.000190126	0.00339428	2	0	0	12.5208	12.5	24	26	1733
ENSG00000232531	chr2	91936522	91938521	-	NA	NA	86	1030	549	481	0.423597	0.576888	-0.153291	-0.435536	0.105186	0.245475	3	0	0	13.25	12.1923	24	26	13259
ENSG00000231062	chr2	95718422	95720421	-	NA	NA	39	1030	517	513	0.17858	0.339914	-0.161333	-0.89182	0.0432644	0.140402	1	0	0	10.4167	9.76923	23	24	9535
ENSG00000155066	chr2	95938701	95940700	+	PROM2	150696	41	1121	580	541	0.521485	0.680595	-0.15911	-0.554019	0.00110724	0.0112813	5	0	0	13.875	13.6077	24	26	4394
ENSG00000228873	chr2	96812252	96814251	-	NA	NA	32	1143	590	553	0.828255	0.640681	0.187574	0.365439	0.00981755	0.0516816	1	0	0	14.375	14.1538	24	26	6641
ENSG00000235480	chr2	97197544	97199543	-	NA	NA	38	1069	553	516	0.356541	0.201126	0.155416	1.12818	5.26762e-05	0.00141244	3	0	0	14.8333	14.5769	24	25.6667	2189
ENSG00000115514	chr2	99956666	99958665	-	TXNDC9	10190	12	737	369	368	0.273148	0.621278	-0.34813	-1.15672	1.69293e-06	0.000127247	1	0	0	14.2917	14.3462	24	26	1388
ENSG00000232034	chr2	101437623	101439622	+	NA	NA	34	775	391	384	0.19941	0.535223	-0.335813	-1.3795	4.32088e-05	0.00123569	2	0	0	17.0208	15.9038	24	26	1082
ENSG00000223826	chr2	102094352	102096351	+	NA	NA	15	756	403	353	0.642211	0.8588	-0.216589	-0.413685	3.67293e-05	0.00110822	1	0	0	13.6667	12.7308	23	26	5923
ENSG00000180251	chr2	103088262	103090261	+	SLC9A4	389015	9	757	368	389	0.288278	0.483165	-0.194886	-0.983905	0.000318002	0.00482346	2	0	0	13.9167	13.1154	24	25.5	2040
ENSG00000228528	chr2	105318716	105320715	+	NA	101927383	33	817	391	426	0.155995	0.440785	-0.28479	-1.4413	0.000240973	0.00401693	1	0	0	11.0417	10.4231	24	26	1855
ENSG00000198914	chr2	105470469	105472468	+	POU3F3	5455	206	1361	612	749	0.0854572	0.291174	-0.205717	-1.90666	3.62565e-07	4.06285e-05	12	0	0	12.5243	11.8365	23.8333	25.5833	1082
ENSG00000144057	chr2	107503065	107505064	-	ST6GAL2	84620	141	1202	609	593	0.0774885	0.297703	-0.220215	-2.17309	2.35384e-05	0.000835402	9	0	0	12.6667	12.7393	24	25.8889	878
ENSG00000228763	chr2	109294558	109296557	-	NA	NA	27	881	417	464	0.0568469	0.215153	-0.158306	-1.75197	0.000111148	0.00233169	1	0	0	13.6667	13.2308	24	26	2077
ENSG00000135960	chr2	109605329	109607328	-	EDAR	10913	48	1001	511	490	0.385904	0.541576	-0.155672	-0.784839	9.72312e-05	0.00213814	5	0	0	14.2167	14.3308	24	26	2787
ENSG00000153094	chr2	111875455	111877454	+	BCL2L11	10018	148	1206	594	612	0.449784	0.284132	0.165652	0.704059	0.0418981	0.137413	9	0	0	13.375	13.0513	23.8889	25.7778	9434
ENSG00000172965	chr2	112252178	112254177	-	MIR4435-1HG	112597;101929867;101930489	23	886	461	425	0.394827	0.0693994	0.325427	2.3501	5.73199e-06	0.000306223	1	0	0	13.7083	12.3077	24	26	578
ENSG00000224959	chr2	112251889	112253888	-	NA	NA	28	888	478	410	0.394827	0.0693994	0.325427	2.3501	5.73199e-06	0.000306223	1	0	0	13.7083	12.3077	24	26	578
ENSG00000243389	chr2	113345117	113347116	+	NA	NA	33	1024	559	465	0.596311	0.794413	-0.198101	-0.512495	3.35289e-05	0.00104674	2	0	0	12.5	12.0192	24	26	4770
ENSG00000125538	chr2	113593981	113595980	-	IL1B	3553	24	920	432	488	0.827797	0.543051	0.284746	0.752957	0.000609541	0.00749345	6	0	0	14.3056	13.1987	23.8333	25.6667	2959
ENSG00000235242	chr2	114880371	114882370	-	NA	NA	22	910	500	410	0.392119	0.669804	-0.277685	-0.757496	0.0613772	0.176317	1	0	0	12.2083	13.1538	23	26	10771
ENSG00000235026	chr2	115918421	115920420	-	DPP10-AS1	389023	194	1338	631	707	0.0496531	0.213438	-0.163785	-2.00752	0.283757	0.422861	8	0	0	12.6198	12.1731	23.75	25	20764
ENSG00000144118	chr2	120996140	120998139	+	RALB	5899	49	1148	519	629	0.796767	0.514656	0.28211	0.620779	3.20377e-06	0.000203144	1	0	0	14.0833	12.7308	24	26	3848
ENSG00000271709	chr2	121624479	121626478	-	NA	NA	73	1172	559	613	0.499039	0.276221	0.222818	0.891701	1.1483e-05	0.000508323	6	0	0	12.5347	12.5128	23.8333	25.6667	2285
ENSG00000213239	chr2	122466192	122468191	-	NPM1P32	NA	32	956	491	465	0.361026	0.533098	-0.172072	-0.549693	0.671166	0.697082	1	0	0	15.5833	15.2308	24	26	29791
ENSG00000228400	chr2	124782251	124784250	-	NA	NA	104	1087	508	579	0.119118	0.333007	-0.213889	-1.79215	6.63978e-06	0.000340157	11	0	0	13.5947	13.2238	24	25.7273	956
ENSG00000155052	chr2	124781364	124783363	+	CNTNAP5	129684	91	1031	486	545	0.0857641	0.300747	-0.214983	-1.83651	7.17641e-06	0.000361533	11	0	0	13.6174	13.2343	23.9091	25.6364	941
ENSG00000200390	chr2	128586927	128588926	-	NA	NA	28	906	459	447	0.870049	0.612012	0.258036	0.50064	0.000693606	0.0082105	1	0	0	15.0417	14.9231	24	26	4897
ENSG00000230756	chr2	130970564	130972563	-	RHOQP3	NA	94	1005	548	457	0.23455	0.455148	-0.220598	-1.15545	2.20196e-08	5.49478e-06	5	0	0	13.0167	13.1846	23.6	25.8	1393
ENSG00000226831	chr2	132152616	132154615	-	MED15P3	NA	40	838	399	439	0.3416	0.552572	-0.210972	-1.03491	4.18634e-05	0.00120838	5	0	0	13.4	12.7154	23.8	25.6	1757
ENSG00000214077	chr2	132181941	132183940	-	GNAQP1	NA	142	1163	568	595	0.198184	0.35667	-0.158486	-1.0352	0.00487863	0.0320293	5	0	0	14.0083	14.3923	23.8	25.8	4712
ENSG00000232742	chr2	132217033	132219032	+	RHOQP2	NA	93	1000	460	540	0.0970937	0.262571	-0.165477	-1.46567	2.55687e-10	2.39749e-07	2	0	0	12.5833	11.3654	24	25.5	1860
ENSG00000263813	chr2	134883196	134885195	+	MIR3679	100500878	19	883	456	427	0.635831	0.788371	-0.152539	-0.420428	0.00514514	0.0332164	2	0	0	13.8125	13.2308	24	26	5831
ENSG00000212389	chr2	148633491	148635490	+	RNU6-1275P	NA	8	680	330	350	0.548701	0.825574	-0.276873	-0.580691	0.0151436	0.0689406	1	0	0	13.25	12.8846	24	26	6797
ENSG00000232359	chr2	151476082	151478081	-	NA	NA	15	745	367	378	0.533963	0.717478	-0.183515	-0.419396	3.46345e-07	3.90457e-05	1	0	0	13.2083	12.8462	24	26	5843
ENSG00000228064	chr2	151837520	151839519	+	NA	NA	5	775	382	393	0.693087	0.535868	0.157219	0.365151	0.932929	0.937626	1	0	0	14.9167	14.9231	24	26	30788
ENSG00000144278	chr2	154726926	154728925	+	GALNT13	114805	118	1136	526	610	0.150039	0.313606	-0.163567	-1.93753	9.65516e-05	0.00212943	8	0	0	12.526	12.1587	23.625	25.75	1911
ENSG00000115221	chr2	161127900	161129899	-	ITGB6	3694;100505984	25	754	373	381	0.522917	0.693504	-0.170588	-0.454901	0.169734	0.325237	4	0	0	15.3958	14.7019	23.75	25.75	16148
ENSG00000252465	chr2	161252980	161254979	-	RMRPP3	NA	30	893	556	337	0.928685	0.66142	0.267265	0.483425	1.9656e-09	9.21537e-07	1	0	0	13.0833	12.3462	24	26	5075
ENSG00000136560	chr2	161991919	161993918	+	TANK	10010	12	732	347	385	0.678652	0.22159	0.457062	1.71031	3.75369e-06	0.000226414	2	0	0	14.1667	14.9615	24	26	513
ENSG00000078098	chr2	163101162	163103161	-	FAP	2191	4	736	341	395	0.674613	0.483016	0.191596	0.473653	4.24981e-06	0.000249057	1	0	0	13.125	12.1154	24	26	5192
ENSG00000178662	chr2	166324657	166326656	+	CSRNP3	80034	15	733	368	365	0.280447	0.601755	-0.321308	-1.08177	0.690927	0.714216	2	0	0	15.5625	12.9423	24	25.5	29934
ENSG00000199866	chr2	173422481	173424480	-	NA	NA	33	887	446	441	0.583177	0.918879	-0.335702	-0.647028	7.12389e-11	8.81738e-08	1	0	0	11.9583	12.3077	22	25	3667
ENSG00000230104	chr2	173539127	173541126	-	NA	NA	30	899	449	450	0.213369	0.368852	-0.155483	-0.94477	0.0594148	0.172816	3	0	0	14.4167	13.6667	24	26	10638
ENSG00000260868	chr2	174888508	174890507	+	NA	NA	50	1032	554	478	0.743111	0.562079	0.181032	0.393081	0.000946761	0.0101509	5	0	0	14.6167	13.9231	24	26	6205
ENSG00000199827	chr2	175892997	175894996	+	RNU6-1290P	NA	19	787	374	413	0.862572	0.675457	0.187114	0.348206	1.88557e-06	0.000137664	1	0	0	12.0833	11.7308	24	26	6941
ENSG00000170178	chr2	176962958	176964957	+	HOXD12	3238	113	1209	618	591	0.100544	0.295322	-0.194778	-1.70695	2.72053e-07	3.35926e-05	13	0	0	13.2981	12.8077	23.8462	25.8462	1263
ENSG00000216193	chr2	176971871	176973870	+	NA	NA	178	1288	609	679	0.0634632	0.257091	-0.193628	-1.91801	6.38086e-08	1.16143e-05	13	0	0	13.2917	12.787	23.8462	25.8462	1282
ENSG00000128710	chr2	176972018	176974017	+	HOXD10	3236	177	1309	639	670	0.0717031	0.270819	-0.199116	-1.84798	2.81196e-08	6.76815e-06	12	0	0	12.9271	12.7083	23.8333	25.8333	1181
ENSG00000128709	chr2	176985588	176987587	+	HOXD9	3235	123	1161	546	615	0.122526	0.302086	-0.17956	-1.50799	7.3919e-07	7.11802e-05	14	0	0	13.7411	13.467	23.9286	26	1508
ENSG00000175879	chr2	176992922	176994921	+	HOXD8	3234	165	1238	588	650	0.075242	0.275152	-0.19991	-1.99829	2.21956e-09	9.67323e-07	18	0	0	12.6829	12.2821	23.6667	25.6111	1167
ENSG00000128652	chr2	176999840	177001839	+	HOXD3	3232;3233;401021	82	1084	481	603	0.0894596	0.288132	-0.198672	-1.64252	0.000130925	0.00262554	5	0	0	14.1917	13.9308	23.8	26	1543
ENSG00000207744	chr2	177013531	177015530	+	MIR10B	406903	57	1028	471	557	0.223044	0.440901	-0.217856	-1.02507	0.00216472	0.0182191	15	0	0	13.8667	13.3051	23.8	25.8667	3676
ENSG00000170166	chr2	177014450	177016449	+	HOXD4	3233	58	1054	468	586	0.195726	0.416835	-0.22111	-1.10431	0.00140127	0.0133414	17	0	0	14.2574	13.7081	23.8235	25.9412	3250
ENSG00000272729	chr2	177029945	177031944	-	NA	NA	33	896	384	512	0.120904	0.275713	-0.154809	-1.22025	0.0010378	0.0107962	3	0	0	12.5278	12.4359	24	26	2974
ENSG00000224189	chr2	177053187	177055186	-	HOXD-AS1	401022	164	1262	653	609	0.0746838	0.281338	-0.206655	-1.9474	0.000223282	0.00381293	13	0	0	13.3558	12.5917	24	25.6154	1812
ENSG00000128645	chr2	177051807	177053806	+	HOXD1	3231	122	1131	626	505	0.0774971	0.253725	-0.176228	-1.67071	0.00348459	0.0253286	14	0	0	13.2202	12.0687	23.9286	25.5	4257
ENSG00000249909	chr2	178968698	178970697	-	CYCTP	NA	15	730	377	353	0.190463	0.535758	-0.345295	-1.44493	0.0769362	0.203227	1	0	0	16.7917	15.7308	24	26	11712
ENSG00000227241	chr2	178968864	178970863	+	NA	NA	16	733	374	359	0.190463	0.535758	-0.345295	-1.44493	0.0769362	0.203227	1	0	0	16.7917	15.7308	24	26	11712
ENSG00000266705	chr2	182169880	182171879	-	MIR4437	100616213	8	693	308	385	0.724259	0.533491	0.190767	0.434031	0.116606	0.26127	1	0	0	13.8333	12.6154	24	26	13810
ENSG00000115252	chr2	183387420	183389419	-	PDE1A	5136	10	679	346	333	0.488181	0.267019	0.221163	0.828232	0.0669159	0.185869	3	0	0	13.2917	13.7051	24	26	11140
ENSG00000188738	chr2	186601855	186603854	+	FSIP2	401024	60	983	392	591	0.0805852	0.243939	-0.163354	-1.58138	0.0045823	0.0306042	4	0	0	13.8229	13.0192	24	26	4633
ENSG00000064989	chr2	188312688	188314687	-	CALCRL	10203	7	640	280	360	0.703682	0.424529	0.279153	0.71583	0.000733427	0.00854459	1	0	0	11.375	11.6923	24	25	3181
ENSG00000231145	chr2	190642658	190644657	-	NA	NA	21	891	379	512	0.643052	0.906521	-0.263469	-0.488971	3.01873e-08	7.02319e-06	1	0	0	15	13.7692	24	26	5022
ENSG00000231621	chr2	198061215	198063214	+	NA	101927596	16	853	397	456	0.882819	0.701211	0.181608	0.32809	0.217425	0.371897	1	0	0	13.7083	13.1154	24	26	18089
ENSG00000152430	chr2	198650987	198652986	-	BOLL	66037	93	972	490	482	0.0676083	0.249838	-0.182229	-1.80066	0.000799899	0.00902673	6	0	0	13.7153	13.4167	24	26	2742
ENSG00000244301	chr2	201541456	201543455	+	AOX3P	NA	19	823	402	421	0.193099	0.522434	-0.329335	-1.39042	0.000486614	0.00644948	1	0	0	12.5833	11.1154	24	24	2334
ENSG00000182329	chr2	202936478	202938477	+	NA	100652824	22	957	476	481	0.18689	0.605207	-0.418317	-1.64449	8.14608e-08	1.40818e-05	2	0	0	15.9583	16	24	26	512
ENSG00000231903	chr2	203043615	203045614	-	NA	NA	37	840	379	461	0.661781	0.837804	-0.176023	-0.420584	0.000203641	0.00357823	2	0	0	16.0833	14.2308	24	26	5830
ENSG00000227890	chr2	203042520	203044519	+	PSMA2P3	NA	24	816	384	432	0.432551	0.771297	-0.338746	-0.820027	9.22294e-06	0.000433058	1	0	0	15.5	14.3077	24	26	2613
ENSG00000212309	chr2	203141331	203143330	+	NA	NA	28	866	387	479	0.595066	0.293616	0.30145	0.994845	0.0012655	0.0124194	1	0	0	15.5	16.5769	24	26	3153
ENSG00000225216	chr2	206628231	206630230	-	NA	NA	39	985	485	500	0.241127	0.506867	-0.26574	-1.05877	0.0317761	0.114092	3	0	0	12.1111	12.5	24	25.6667	8618
ENSG00000180672	chr2	206641040	206643039	+	NA	NA	35	911	454	457	0.424556	0.682611	-0.258055	-0.916093	0.000946498	0.0101509	3	0	0	12.0972	11.2821	23	24.3333	2885
ENSG00000235118	chr2	207505642	207507641	+	NA	NA	76	1116	506	610	0.0946995	0.255154	-0.160455	-1.58881	0.000206085	0.00360479	9	0	0	14.0185	13.8333	23.8889	25.6667	2011
ENSG00000225916	chr2	208090173	208092172	+	NA	NA	26	905	418	487	0.13056	0.44071	-0.31015	-1.68102	9.59726e-05	0.0021212	1	0	0	12.875	11.1923	23	25	1400
ENSG00000221782	chr2	213290585	213292584	-	MIR548F2	100313771	14	668	353	315	0.792854	0.61255	0.180305	0.366949	0.0595286	0.172976	1	0	0	16.5833	13.6154	24	25	10648
ENSG00000234938	chr2	216409750	216411749	-	NA	NA	51	821	372	449	0.574935	0.804895	-0.229959	-0.478337	5.91546e-12	1.52535e-08	1	0	0	12.2917	12.8846	24	25	5139
ENSG00000163464	chr2	219031219	219033218	-	CXCR1	3577	14	949	497	452	0.795957	0.636551	0.159406	0.392899	0.000574788	0.00720943	5	0	0	14.45	13.6538	24	25.8	6207
ENSG00000179921	chr2	219122719	219124718	+	GPBAR1	151306	40	1094	604	490	0.818456	0.642103	0.176353	0.34478	8.5207e-05	0.00194868	2	0	0	12.5	13.2692	24	25.5	6999
ENSG00000074582	chr2	219521987	219523986	+	BCS1L	617	60	998	507	491	0.189278	0.350346	-0.161068	-0.423632	0.00817697	0.0456385	3	0	0	14.125	13.4744	24	25.6667	5793
ENSG00000236445	chr2	219838821	219840820	+	LINC00608	151300	12	890	393	497	0.775105	0.607888	0.167217	0.34554	0.00389142	0.0273664	1	0	0	12.9583	12.5	24	26	6984
ENSG00000054356	chr2	220173871	220175870	-	PTPRN	5798	68	1001	559	442	0.318162	0.504974	-0.186812	-1.33118	1.93513e-06	0.000140231	7	0	0	12.9107	12.511	23.7143	25.7143	1400
ENSG00000114923	chr2	220490549	220492548	+	SLC4A3	6508	103	1189	534	655	0.332303	0.499737	-0.167434	-0.708836	0.00547705	0.0347145	6	0	0	12.2222	12.2885	23.5	25.6667	4882
ENSG00000239498	chr2	220968877	220970876	+	NA	NA	22	883	446	437	0.507396	0.341741	0.165655	0.556755	0.0748043	0.199751	1	0	0	14.4167	13.1923	24	26	11587
ENSG00000135903	chr2	223163216	223165215	-	PAX3	5077	95	1132	533	599	0.0828703	0.253366	-0.170495	-1.57031	0.000178069	0.00325073	14	0	0	13.2946	13.1181	23.7857	25.8571	1729
ENSG00000152049	chr2	223915032	223917031	+	KCNE4	23704	35	941	472	469	0.267282	0.438471	-0.171189	-1.04528	0.0625354	0.178295	8	0	0	14.9531	14.101	23.875	26	10853
ENSG00000124019	chr2	225266303	225268302	-	FAM124B	79843	40	904	463	441	0.625476	0.451113	0.174363	0.513717	0.0033992	0.0249305	10	0	0	14.0833	13.4423	24	26	4753
ENSG00000263828	chr2	225874758	225876757	-	MIR4439	100616207	18	808	368	440	0.786946	0.480128	0.306818	0.701323	0.00279376	0.0217204	1	0	0	12.375	10.8462	24	25	3980
ENSG00000153820	chr2	229045862	229047861	-	SPHKAP	80309	77	1070	570	500	0.0871984	0.296234	-0.209035	-1.97285	1.53474e-06	0.000118428	8	0	0	13.6406	13.0721	24	25.25	1022
ENSG00000185404	chr2	231190399	231192398	+	SP140L	93349	23	997	543	454	0.501383	0.222929	0.278454	1.8672	1.26676e-07	1.99987e-05	6	0	0	14.5625	13.9423	23.8333	25.6667	417
ENSG00000232520	chr2	231749715	231751714	+	NA	151484	32	970	430	540	0.537437	0.772434	-0.234997	-0.515276	0.0575327	0.169317	1	0	0	16.7917	15.5769	24	26	10512
ENSG00000135914	chr2	231989333	231991332	-	HTR2B	3357	15	702	322	380	0.759683	0.596276	0.163407	0.398915	0.0124273	0.0603877	3	0	0	14.25	12.1667	24	26	6367
ENSG00000172799	chr2	232298638	232300637	-	ZBTB8OSP2	NA	35	897	473	424	0.657463	0.842484	-0.185021	-0.352985	2.48597e-05	0.000864307	1	0	0	14.1667	14.3846	24	25	6852
ENSG00000244280	chr2	233251668	233253667	-	ECEL1P2	347694	155	1362	694	668	0.208461	0.523375	-0.314914	-1.32618	1.00584e-05	0.00046109	7	0	0	12.3274	12.0659	23.8571	25.7143	1025
ENSG00000115474	chr2	233640779	233642778	-	KCNJ13	3769	10	714	346	368	0.526789	0.799176	-0.272387	-0.616373	0.0120822	0.0593237	2	0	0	12.1875	11.3846	24	26	6302
ENSG00000066248	chr2	233877483	233879482	-	NGEF	25791	23	1002	563	439	0.390986	0.621489	-0.230503	-0.833706	0.00687467	0.040565	9	0	0	13.8102	13.7094	23.7778	25.6667	5244
ENSG00000228445	chr2	234654360	234656359	+	UGT1A2P	NA	20	959	410	549	0.694383	0.849818	-0.155434	-0.28767	0.000386732	0.00552117	1	0	0	13.9583	13.3462	24	26	8134
ENSG00000168505	chr2	237076513	237078512	-	GBX2	2637	188	1269	631	638	0.0630739	0.260277	-0.197203	-2.06481	4.84565e-06	0.000272389	12	0	0	12.8576	12.1603	23.9167	25.5	1216
ENSG00000232328	chr2	237640525	237642524	+	NA	NA	22	963	505	458	0.807513	0.631015	0.176497	0.350882	0.00174292	0.015578	1	0	0	13.125	13.5769	24	26	6891
ENSG00000224132	chr2	238164234	238166233	+	NA	NA	21	936	476	460	0.81005	0.637333	0.172717	0.341203	0.000160101	0.0029988	1	0	0	16.4583	14.5769	24	26	7081
ENSG00000234949	chr2	238498163	238500162	+	NA	NA	33	984	487	497	0.23023	0.445132	-0.214902	-1.01951	0.000797985	0.00900841	4	0	0	14.3542	14.5865	23.75	26	2741
ENSG00000233608	chr2	239755173	239757172	+	TWIST2	117581	204	1397	710	687	0.0933156	0.265818	-0.172502	-1.40824	0.28735	0.425123	5	0	0	14.8	14.0308	24	25.8	20911
ENSG00000227744	chr2	239847466	239849465	-	NA	401039	46	1128	495	633	0.64713	0.841486	-0.194357	-0.406249	3.99833e-07	4.32588e-05	3	0	0	12.0972	11.5128	24	25.3333	6017
ENSG00000265215	chr2	240225657	240227656	+	MIR4269	100423043	50	1004	504	500	0.182578	0.519577	-0.336999	-1.4594	0.000113642	0.00236319	1	0	0	13.5	11.8846	24	26	1488
ENSG00000207611	chr2	241393918	241395917	+	MIR149	406941	87	1305	546	759	0.613727	0.461289	0.152438	0.41768	0.0761475	0.201959	8	0	0	14.026	13.4375	23.75	25.875	11666
ENSG00000142327	chr2	241503721	241505720	+	RNPEPL1	57140	47	1151	640	511	0.763514	0.470778	0.292736	0.692324	3.42594e-06	0.000209972	2	0	0	13	12.2885	24	26	3358
ENSG00000184945	chr2	241629762	241631761	+	AQP12A	375318	58	1283	564	719	0.473839	0.706215	-0.232376	-0.581993	1.85691e-07	2.61175e-05	6	0	0	12.625	11.8782	24	25.5	4139
ENSG00000188389	chr2	242800561	242802560	-	PDCD1	5133	62	1303	635	668	0.490549	0.320664	0.169886	0.526144	0.0012612	0.0123998	9	0	0	13.6574	12.7222	24	25.3333	4635
ENSG00000224318	chr3	238525	240524	-	CHL1-AS2	NA	167	1302	611	691	0.0542052	0.273146	-0.218941	-2.25916	3.08139e-05	0.00098908	11	0	0	13.1288	12.6294	23.8182	25.7273	964
ENSG00000134121	chr3	236779	238778	+	CHL1	10752	71	921	428	493	0.0670021	0.230112	-0.16311	-2.15772	0.067001	0.186005	8	0	0	12.3385	12.3894	23.875	26	11146
ENSG00000224957	chr3	576414	578413	+	NA	101927215	66	930	483	447	0.316559	0.546443	-0.229883	-0.768729	0.0300476	0.109771	3	0	0	13.4444	12.5897	24	25.6667	8470
ENSG00000235158	chr3	1048319	1050318	+	NA	NA	12	664	356	308	0.388985	0.779329	-0.390343	-0.98429	2.28868e-06	0.000159739	1	0	0	15.5833	14.1154	24	26	1923
ENSG00000134115	chr3	1132760	1134759	+	CNTN6	27255	11	760	357	403	0.368657	0.636127	-0.26747	-0.871133	1.91813e-05	0.000716819	6	0	0	14.2778	13.3013	23.8333	26	2379
ENSG00000144619	chr3	2138997	2140996	+	CNTN4	152330	147	1189	614	575	0.0432988	0.255997	-0.212699	-2.23713	1.378e-09	7.24424e-07	7	0	0	13.1667	12.6044	24	25.7143	968
ENSG00000228723	chr3	9232677	9234676	+	SRGAP3-AS2	101927416	23	948	472	476	0.605246	0.761561	-0.156315	-0.547731	0.0130191	0.062322	4	0	0	15.2812	14.5865	23.75	26	6464
ENSG00000156959	chr3	9594987	9596986	-	LHFPL4	375323	93	1150	499	651	0.269478	0.423371	-0.153894	-1.09077	0.000305917	0.00470476	5	0	0	14.5417	13.3692	23.8	25.6	2233
ENSG00000269894	chr3	9975890	9977889	+	NA	NA	29	961	414	547	0.374608	0.658036	-0.283427	-0.796535	0.00537812	0.0342771	1	0	0	15.2083	14.7692	24	26	4855
ENSG00000132164	chr3	10856385	10858384	+	SLC6A11	6538	110	1160	514	646	0.145103	0.350461	-0.205358	-1.9995	1.95577e-08	5.21702e-06	10	0	0	12.95	12.9154	23.9	25.8	1090
ENSG00000272483	chr3	11651576	11653575	+	NA	NA	39	988	464	524	0.88379	0.716855	0.166934	0.301684	6.14978e-06	0.000323078	2	0	0	12.2083	11.8462	24	26	7822
ENSG00000251038	chr3	11951740	11953739	-	NA	NA	39	1143	604	539	0.417161	0.6034	-0.186239	-0.574545	0.000325468	0.00490034	2	0	0	14.2917	13.6154	24	26	4209
ENSG00000251777	chr3	12542704	12544703	-	RNU6-404P	NA	23	792	375	417	0.187974	0.526642	-0.338668	-1.43865	0.00894688	0.0485337	1	0	0	15.7917	13.0769	24	26	5703
ENSG00000250439	chr3	13973053	13975052	+	FGD5P1	100132526	100	1165	673	492	0.135956	0.346749	-0.210793	-1.59519	0.000237369	0.00398314	4	0	0	11.5938	11.2692	24	25.5	1844
ENSG00000206562	chr3	15481574	15483573	-	METTL6	131965	14	858	412	446	0.808211	0.562864	0.245347	0.51428	0.0147223	0.0675906	1	0	0	17.0417	17.2308	24	26	6739
ENSG00000272498	chr3	16379315	16381314	+	NA	NA	21	953	507	446	0.784653	0.466153	0.318501	0.738902	1.68813e-05	0.000665424	1	0	0	13.2083	12.6154	23	25	3044
ENSG00000154822	chr3	16842659	16844658	+	PLCL2	23228	13	782	380	402	0.647562	0.483054	0.164508	0.361647	0.00372042	0.0265011	2	0	0	14.4167	14.4808	24	26	6707
ENSG00000213877	chr3	25364165	25366164	+	CFL1P7	NA	13	860	437	423	0.548409	0.78795	-0.239541	-0.514975	0.000652137	0.00784262	1	0	0	16.3333	13.2308	24	25	4737
ENSG00000225386	chr3	26663682	26665681	-	NA	NA	116	1222	612	610	0.0501848	0.216338	-0.166153	-1.98295	8.05653e-05	0.00187017	12	0	0	12.7569	12.3301	23.6667	25.4167	1840
ENSG00000179796	chr3	26662797	26664796	+	LRRC3B	116135	98	1073	547	526	0.0533596	0.228645	-0.175285	-1.98175	0.000135482	0.00269076	13	0	0	12.516	12.3373	23.6154	25.3846	1618
ENSG00000224618	chr3	30667790	30669789	-	NA	NA	11	828	377	451	0.885578	0.639686	0.245892	0.463076	4.41255e-09	1.61272e-06	1	0	0	13.375	14.9615	24	26	5298
ENSG00000222983	chr3	31268707	31270706	+	RNA5SP127	NA	17	815	417	398	0.876015	0.523422	0.352594	0.732056	0.0151287	0.0688931	1	0	0	16.3333	16.7308	24	26	6795
ENSG00000252398	chr3	32085865	32087864	+	NA	NA	15	820	393	427	0.129105	0.515855	-0.38675	-1.91849	4.22028e-05	0.00121468	1	0	0	13.375	14.2308	24	26	1075
ENSG00000272149	chr3	33188714	33190713	-	NA	NA	16	968	456	512	0.510549	0.819082	-0.308533	-0.67148	0.0680428	0.187796	1	0	0	13.4167	12.6538	24	26	11211
ENSG00000008226	chr3	38079196	38081195	+	DLEC1	9940	65	1000	564	436	0.41655	0.262323	0.154227	0.515123	0.0120691	0.0592878	8	0	0	13.8594	12.9952	24	26	6299
ENSG00000144655	chr3	39195554	39197553	-	CSRNP1	64651	42	1077	591	486	0.481301	0.651193	-0.169892	-0.428464	0.797999	0.811906	1	0	0	13.7917	14.1923	23	26	30413
ENSG00000229339	chr3	42092687	42094686	-	NA	NA	12	941	447	494	0.621578	0.442552	0.179026	0.480877	0.0619695	0.177366	1	0	0	14.2917	14.8077	24	26	10809
ENSG00000232354	chr3	42574251	42576250	-	VIPR1-AS1	NA	14	1033	474	559	0.640652	0.794553	-0.153901	-0.306301	8.26531e-06	0.00039837	1	0	0	11.75	10.1538	24	25	7713
ENSG00000180432	chr3	42917134	42919133	-	CYP8B1	1582	17	986	553	433	0.44423	0.720377	-0.276146	-0.750445	5.12861e-05	0.00139309	6	0	0	14.8681	13.0577	24	25.6667	2974
ENSG00000235845	chr3	44939170	44941169	+	NA	NA	37	982	468	514	0.472022	0.651809	-0.179787	-0.457317	0.076966	0.203274	1	0	0	14	12.4615	24	26	11716
ENSG00000163818	chr3	45957035	45959034	-	LZTFL1	54585	28	1053	496	557	0.782565	0.483388	0.299176	0.683805	8.05878e-07	7.48837e-05	1	0	0	14.9167	14.1923	24	26	3414
ENSG00000236930	chr3	45925106	45927105	-	NA	NA	31	961	510	451	0.676997	0.861243	-0.184246	-0.342771	0.00174213	0.015578	1	0	0	14.9583	14.6538	24	26	7054
ENSG00000223552	chr3	46448051	46450050	-	NA	NA	39	1004	514	490	0.486805	0.268507	0.218299	0.94425	0.000879138	0.00969119	13	0	0	13.3942	13.0769	23.8462	25.9231	2807
ENSG00000121797	chr3	46447154	46449153	+	CCRL2	9034	39	1023	593	430	0.451323	0.227881	0.223443	1.02406	0.000882345	0.00971961	11	0	0	13.8333	13.1259	24	25.9091	2809
ENSG00000241186	chr3	46614545	46616544	+	TDGF1	6997	20	862	415	447	0.280405	0.525254	-0.244849	-0.882156	7.39433e-05	0.00176409	1	0	0	13.0833	14.1538	24	26	2324
ENSG00000261603	chr3	46777420	46779419	-	PRSS46	100287362	30	1051	544	507	0.533617	0.695477	-0.16186	-0.376009	0.526118	0.57834	1	0	0	15.1667	13.6923	23	26	28149
ENSG00000164049	chr3	48412209	48414208	+	FBXW12	285231	32	970	552	418	0.457227	0.787163	-0.329935	-0.792706	2.83557e-10	2.58062e-07	9	0	0	13.2176	12.7521	23.8889	25.6667	2742
ENSG00000188315	chr3	49314843	49316842	-	C3orf62	375341;100422952	24	895	475	420	0.155444	0.344172	-0.188728	-1.09811	5.06189e-05	0.00137757	1	0	0	13.4583	13.2692	24	26	1559
ENSG00000199546	chr3	49306065	49308064	+	NA	NA	17	953	515	438	0.491566	0.683442	-0.191876	-0.467335	0.00025824	0.00419681	1	0	0	15.4583	12.9615	24	26	5255
ENSG00000145020	chr3	49459687	49461686	-	AMT	275	43	1099	560	539	0.275662	0.476338	-0.200676	-0.881012	0.119442	0.265243	10	0	0	13.5	12.6115	23.9	25.6	13934
ENSG00000235261	chr3	49458879	49460878	+	NICN1-AS1	NA	43	1108	589	519	0.23189	0.426506	-0.194616	-0.861158	0.109234	0.251517	10	0	0	13.2167	12.6192	23.9	25.6	13438
ENSG00000263506	chr3	49843179	49845178	-	MIR5193	100847079	17	1191	562	629	0.764534	0.464232	0.300302	0.707736	0.0952227	0.231514	1	0	0	13	13.4231	24	25	12727
ENSG00000068028	chr3	50377912	50379911	-	RASSF1	11186	100	1285	602	683	0.550453	0.304456	0.245997	1.06353	0.287001	0.424933	15	0	0	13.625	12.8256	23.9333	25.8	20899
ENSG00000235058	chr3	50377037	50379036	+	ZMYND10-AS1	NA	108	1207	605	602	0.530279	0.224782	0.305497	1.25828	0.173227	0.328986	15	0	0	13.7417	12.9385	23.9333	25.6667	16293
ENSG00000239557	chr3	52406168	52408167	+	NA	NA	58	1060	530	530	0.797467	0.579058	0.218409	0.541525	0.000530875	0.00685023	3	0	0	13.8056	13.141	23.6667	26	4515
ENSG00000010327	chr3	52527854	52529853	+	STAB1	23166	53	1271	588	683	0.677394	0.525477	0.151917	0.36394	0.0217077	0.0884633	11	0	0	12.9394	12.2413	23.8182	25.5455	7593
ENSG00000252787	chr3	52721398	52723397	+	NA	NA	13	857	408	449	0.361911	0.725791	-0.36388	-1.20902	3.40025e-06	0.000209972	4	0	0	12.5729	12.0481	24	25.75	1277
ENSG00000212493	chr3	52721764	52723763	+	SNORD19	692089	15	844	398	446	0.436232	0.735908	-0.299676	-0.983391	5.79955e-06	0.000308342	5	0	0	13.05	12.7154	24	25.8	1925
ENSG00000055957	chr3	52810103	52812102	+	ITIH1	3697	32	1023	529	494	0.586003	0.747773	-0.161771	-0.577792	0.00740562	0.0426806	6	0	0	13.8264	13.6667	24	26	5369
ENSG00000055955	chr3	52864996	52866995	-	ITIH4	3700	35	1161	497	664	0.856113	0.622473	0.23364	0.473874	2.02119e-06	0.000144773	2	0	0	12.9167	13.2885	23.5	26	5191
ENSG00000163932	chr3	53188525	53190524	+	PRKCD	5580	22	1147	586	561	0.220385	0.622788	-0.402403	-1.45768	2.32227e-05	0.000827155	1	0	0	12.3333	13.4231	24	26	868
ENSG00000186451	chr3	57092969	57094968	+	SPATA12	353324	21	948	461	487	0.66415	0.379622	0.284528	0.786003	1.97732e-06	0.00014217	3	0	0	11.1806	11.0641	23.3333	24.3333	2778
ENSG00000168309	chr3	58612838	58614837	-	FAM107A	11170	39	1067	554	513	0.13397	0.54392	-0.40995	-1.94391	7.53151e-09	2.50589e-06	1	0	0	12.2917	10.8846	23	26	216
ENSG00000272610	chr3	65939734	65941733	-	MAGI1-IT1	151877	28	902	444	458	0.128121	0.587431	-0.45931	-2.11284	1.51082e-07	2.25842e-05	1	0	0	14.625	14.4231	24	26	207
ENSG00000163377	chr3	68981262	68983261	-	FAM19A4	151647	110	1077	585	492	0.0782468	0.245708	-0.167462	-2.10314	0.00193187	0.0167967	10	0	0	13.5875	12.6577	23.9	25.5	3558
ENSG00000114541	chr3	69591235	69593234	-	FRMD4B	23150	104	1108	578	530	0.0424381	0.254559	-0.212121	-2.40467	1.08902e-07	1.79243e-05	6	0	0	13.4792	12.8269	23.8333	25.5	975
ENSG00000221264	chr3	71590741	71592740	-	MIR1284	100302112	37	881	451	430	0.843038	0.67646	0.166579	0.321578	0.000137576	0.00271573	3	0	0	11.0833	11.0128	22.3333	25	7416
ENSG00000272774	chr3	72225930	72227929	+	NA	NA	49	1120	521	599	0.568101	0.245987	0.322114	1.22745	0.000224297	0.00382392	5	0	0	14.2583	13.6462	24	25.8	1815
ENSG00000121440	chr3	73673592	73675591	-	PDZRN3	23024	118	1111	556	555	0.0503947	0.249203	-0.198809	-2.18915	4.54803e-06	0.00026061	15	0	0	12.8639	12.6744	24	25.9333	1184
ENSG00000185008	chr3	75954346	75956345	+	ROBO2	6092	47	854	373	481	0.0569471	0.22065	-0.163703	-1.91433	0.00273808	0.0213788	3	0	0	12.5	12.0641	24	26	3963
ENSG00000200366	chr3	93694373	93696372	+	RNU6-511P	NA	6	737	328	409	0.523698	0.729108	-0.20541	-0.469761	0.00610375	0.0372448	1	0	0	14.4583	14.3462	24	26	5227
ENSG00000178750	chr3	93746955	93748954	-	STX19	415117	17	671	343	328	0.234813	0.624713	-0.3899	-1.37335	0.000227875	0.00387397	2	0	0	14.4792	12.75	24	26	1819
ENSG00000214407	chr3	101658203	101660202	+	NA	152225	17	793	391	402	0.742981	0.488447	0.254534	0.738927	2.64364e-05	0.000900947	3	0	0	14.375	13.2692	24	25.6667	3043
ENSG00000241754	chr3	102392258	102394257	-	NA	NA	24	799	407	392	0.117733	0.377246	-0.259514	-1.60013	1.31523e-05	0.000563039	1	0	0	13.9167	12.6538	24	26	721
ENSG00000244652	chr3	106044641	106046640	-	NA	NA	6	714	378	336	0.620593	0.843168	-0.222575	-0.436121	0.000305197	0.00469955	1	0	0	15.2917	14.0385	24	26	5627
ENSG00000163515	chr3	108475732	108477731	-	RETNLB	84666	12	904	422	482	0.543415	0.72665	-0.183236	-0.6363	0.00110451	0.0112646	6	0	0	12.1111	11.8974	23.5	25.1667	3751
ENSG00000138472	chr3	108672243	108674242	-	GUCA1C	9626	14	812	434	378	0.458965	0.812326	-0.353361	-0.808646	1.22704e-06	9.90342e-05	2	0	0	15.0208	13.7692	24	25	2659
ENSG00000201426	chr3	110444368	110446367	+	NA	NA	5	624	300	324	0.431201	0.734958	-0.303757	-0.755723	0.0509774	0.156643	1	0	0	13.125	12.6538	24	26	10070
ENSG00000177494	chr3	111313791	111315790	-	ZBED2	79413	16	806	397	409	0.823859	0.666595	0.157264	0.309674	0.00524256	0.0336523	4	0	0	14.8958	14.4231	23.75	26	7651
ENSG00000144824	chr3	111449844	111451843	+	PHLDB2	90102	21	868	457	411	0.387129	0.782797	-0.395667	-1.32757	0.00604289	0.0370338	4	0	0	13.25	12.5962	24	25.75	5048
ENSG00000174500	chr3	111851653	111853652	-	GCSAM	257144	20	923	497	426	0.778635	0.587031	0.191604	0.423195	0.048962	0.152464	5	0	0	13.9917	13.5	23.6	26	9937
ENSG00000261488	chr3	111850770	111852769	+	NA	NA	13	844	425	419	0.813597	0.594738	0.218859	0.483207	0.0263297	0.10057	4	0	0	14.3542	14.1442	23.75	26	8101
ENSG00000241490	chr3	113931660	113933659	+	NA	101929734	28	896	445	451	0.447836	0.241669	0.206167	0.874116	0.000455569	0.00617733	3	0	0	13.5	12.2308	23.6667	26	2367
ENSG00000113924	chr3	120400919	120402918	-	HGD	3081	11	895	437	458	0.444886	0.704655	-0.259769	-0.888535	0.0151905	0.0690501	3	0	0	12.6389	11.3846	24	26	6807
ENSG00000180353	chr3	121379275	121381274	-	HCLS1	3059	18	886	445	441	0.85692	0.70219	0.15473	0.360471	0.0275517	0.103854	7	0	0	14.2679	13.2692	23.8571	25.8571	8209
ENSG00000163406	chr3	121611436	121613435	+	SLC15A2	6565	22	817	476	341	0.403586	0.692277	-0.288691	-1.26292	4.52972e-05	0.00127537	4	0	0	15.0729	14.0481	24	26	1159
ENSG00000250174	chr3	123406991	123408990	+	MYLK-AS2	NA	12	1008	556	452	0.875319	0.690374	0.184945	0.338072	0.278001	0.419168	1	0	0	15.25	14.5769	24	26	20520
ENSG00000065371	chr3	123710526	123712525	-	ROPN1	54763	63	1051	494	557	0.436562	0.799648	-0.363086	-0.858435	2.51695e-07	3.23162e-05	1	0	0	14.875	12.3846	24	26	2437
ENSG00000244286	chr3	124498502	124500501	+	ITGB5-AS1	NA	40	1138	597	541	0.702807	0.249819	0.452989	1.45601	0.000510797	0.00668313	1	0	0	15	13.5385	24	26	2365
ENSG00000252642	chr3	124776783	124778782	-	RNA5SP137	NA	13	945	442	503	0.178068	0.719286	-0.541219	-1.95523	0.000498952	0.00657343	1	0	0	12.5833	10.8462	23	26	2348
ENSG00000114547	chr3	125686487	125688486	+	ROPN1B	152015	58	1049	531	518	0.493088	0.658903	-0.165815	-0.694457	8.91717e-05	0.00201257	3	0	0	14.0833	14.3462	24	25.6667	3343
ENSG00000222627	chr3	127793593	127795592	-	RNU2-37P	NA	105	1193	571	622	0.42073	0.242885	0.177845	0.704418	0.00137646	0.0131723	5	0	0	13.8	12.8538	24	25.8	3266
ENSG00000243022	chr3	128567743	128569742	-	NA	NA	45	1129	591	538	0.461997	0.618282	-0.156285	-0.412633	0.000745897	0.00863783	1	0	0	12.75	13.3846	24	26	5934
ENSG00000114656	chr3	128721034	128723033	-	KIAA1257	57501	114	1223	577	646	0.364743	0.522499	-0.157756	-0.708803	0.117368	0.262482	7	0	0	12.9107	12.6923	24	26	13836
ENSG00000170893	chr3	129691648	129693647	+	TRH	7200	77	1076	554	522	0.320104	0.519744	-0.19964	-1.44692	0.00058628	0.00731798	8	0	0	13.2135	12.4856	24	25.875	2479
ENSG00000017260	chr3	130567939	130569938	+	ATP2C1	27032	16	854	416	438	0.198268	0.435269	-0.237001	-1.09623	0.000317053	0.00481146	1	0	0	13.4167	14.2692	24	26	2039
ENSG00000249725	chr3	132755397	132757396	-	NA	NA	77	1003	492	511	0.151338	0.32332	-0.171981	-1.9929	1.65266e-05	0.000655617	12	0	0	12.9444	12.4583	23.8333	25.75	1696
ENSG00000144868	chr3	132755735	132757734	+	TMEM108	66000	90	1085	517	568	0.138375	0.295509	-0.157135	-1.84865	5.66937e-05	0.00148416	14	0	0	13.1845	12.4615	23.8571	25.7143	2113
ENSG00000243832	chr3	133775993	133777992	-	NA	100507210	22	1059	559	500	0.747995	0.523142	0.224854	0.517791	8.06669e-06	0.000391234	2	0	0	14.6667	13.9615	24	26	4710
ENSG00000244578	chr3	138662363	138664362	-	NA	NA	104	1013	508	505	0.544376	0.322113	0.222263	0.707555	2.94083e-06	0.000189975	6	0	0	14.4097	12.1859	24	25.8333	3243
ENSG00000155893	chr3	140946068	140948067	+	ACPL2	92370	9	800	362	438	0.385701	0.633111	-0.24741	-0.700658	0.479244	0.544913	1	0	0	12.1667	11.3077	23	25	27214
ENSG00000249417	chr3	141085480	141087479	-	NA	NA	35	1010	546	464	0.566397	0.375486	0.19091	0.697102	1.19636e-08	3.62931e-06	6	0	0	12.875	12.5705	23.5	25.8333	3325
ENSG00000243818	chr3	142644017	142646016	+	NA	100507389	11	842	428	414	0.502203	0.758514	-0.256312	-0.616648	5.43884e-05	0.00143889	2	0	0	12.9792	12.2885	23	26	3885
ENSG00000241592	chr3	142677714	142679713	+	NA	NA	11	766	399	367	0.831762	0.604928	0.226835	0.452996	0.000670239	0.00800432	1	0	0	14.9583	16	24	26	5424
ENSG00000181804	chr3	143566874	143568873	-	SLC9A9	285195	15	749	427	322	0.471812	0.192148	0.279663	1.10769	0.19999	0.355516	2	0	0.5	12.3958	12.0769	23	24	17405
ENSG00000152977	chr3	147109709	147111708	+	ZIC1	7545	123	1192	622	570	0.0957333	0.303732	-0.207998	-1.78616	8.84524e-10	5.82337e-07	14	0	0	13.1012	12.6401	23.6429	25.8571	1038
ENSG00000243885	chr3	149103088	149105087	-	NA	NA	17	844	411	433	0.245273	0.563131	-0.317857	-1.16682	0.0602921	0.174378	1	0	0	13.8333	15.0385	24	26	10698
ENSG00000018408	chr3	149454002	149456001	-	WWTR1	25937	6	688	347	341	0.648769	0.346378	0.302391	0.886365	3.71821e-10	2.95006e-07	1	0	0	14.5	12.3846	24	26	2307
ENSG00000206199	chr3	149685673	149687672	-	ANKUB1	389161	29	784	419	365	0.243904	0.578798	-0.334894	-1.24986	0.226796	0.379522	2	0	0	12.1875	10.8462	23.5	25	18491
ENSG00000244382	chr3	150620682	150622681	-	NA	NA	14	690	363	327	0.109839	0.313258	-0.203419	-1.43159	0.00278316	0.0216598	1	0	0	15.3333	12.6538	24	26	3976
ENSG00000241732	chr3	152555679	152557678	+	NA	NA	6	720	335	385	0.429033	0.626979	-0.197946	-0.536916	0.00218468	0.0183138	1	0	0	13	12.5	24	25	4551
ENSG00000174948	chr3	154147005	154149004	-	GPR149	344758	24	794	376	418	0.120191	0.342709	-0.222518	-1.43785	0.00123552	0.0122182	1	0	0	16.5417	15.4615	24	26	3129
ENSG00000243629	chr3	156840294	156842293	-	LINC00880	339894	6	856	437	419	0.586723	0.910393	-0.32367	-0.625188	1.42127e-09	7.32523e-07	1	0	0	10.6667	10.1154	23	24	3824
ENSG00000250588	chr3	158678524	158680523	+	IQCJ-SCHIP1	29970;100505385	10	784	411	373	0.223683	0.632962	-0.409279	-1.46018	0.00024107	0.00401693	1	0	0	15.7083	13.8077	24	26	1856
ENSG00000214216	chr3	158679217	158681216	+	IQCJ	654502	12	787	332	455	0.223683	0.632962	-0.409279	-1.46018	0.00024107	0.00401693	1	0	0	15.7083	13.8077	24	26	1856
ENSG00000151967	chr3	159556150	159558149	+	SCHIP1	29970	45	859	443	416	0.29712	0.541722	-0.244602	-0.860167	9.78763e-06	0.000452703	4	0	0	13.6146	13.6058	24	26	2427
ENSG00000013293	chr3	170303364	170305363	-	SLC7A14	57709	61	1082	556	526	0.223471	0.396976	-0.173505	-1.3008	1.38386e-05	0.000582596	9	0	0	13.3056	12.7137	23.7778	25.7778	1657
ENSG00000239739	chr3	170458655	170460654	-	NA	NA	14	842	394	448	0.555682	0.354264	0.201418	0.635006	0.000124996	0.00253623	1	0	0	11.9167	12.0769	22	26	3758
ENSG00000226779	chr3	174988386	174990385	-	NAALADL2-AS2	NA	19	683	293	390	0.372707	0.684507	-0.3118	-0.85975	0.0857374	0.217208	1	0	0	13.9583	13.0385	24	26	12214
ENSG00000225790	chr3	177651111	177653110	+	NA	NA	16	796	412	384	0.598339	0.815118	-0.216779	-0.439724	0.00857801	0.0470953	1	0	0	12.25	11.6923	24	26	5636
ENSG00000114757	chr3	179754342	179756341	-	PEX5L	51555	108	1009	505	504	0.0409521	0.197285	-0.156333	-2.09777	0.000315707	0.00479573	11	0	0	12.2803	11.7762	23.6364	25.5455	2149
ENSG00000172578	chr3	183272978	183274977	-	KLHL6	89857	38	949	509	440	0.626485	0.457082	0.169403	0.436087	0.0517007	0.15819	6	0	0	13.375	13.1859	23.6667	26	10113
ENSG00000263932	chr3	183603088	183605087	+	MIR4448	100616127	50	966	501	465	0.864598	0.709391	0.155206	0.281843	2.71664e-05	0.000911739	1	0	0	14.6667	13.8077	24	26	8270
ENSG00000186090	chr3	183747832	183749831	+	HTR3D	200909	27	893	379	514	0.717805	0.498525	0.219279	0.527012	0.000900138	0.00986644	2	0	0	14.125	13.9038	24	26	4631
ENSG00000163898	chr3	185269902	185271901	-	LIPH	200879	44	842	402	440	0.674705	0.521402	0.153303	0.7034	0.000537467	0.00690078	6	0	0	13.7083	12.9231	24	25.1667	3274
ENSG00000171658	chr3	185676232	185678231	+	NA	NA	16	905	437	468	0.699052	0.531937	0.167116	0.342115	0.000222546	0.00380455	3	0	0	14.2917	13.5385	23.6667	26	7068
ENSG00000226859	chr3	186193016	186195015	+	NA	NA	19	995	467	528	0.159655	0.549252	-0.389597	-1.72089	8.70417e-06	0.000413027	1	0	0	13.2083	13.2692	24	26	652
ENSG00000236524	chr3	186382997	186384996	-	NA	NA	26	903	450	453	0.546584	0.76799	-0.221406	-0.50995	0.0124285	0.0603877	3	0	0	13.75	13.7308	24	26	6368
ENSG00000200320	chr3	186503589	186505588	+	SNORA63	NA	18	769	336	433	0.308791	0.47739	-0.168599	-0.708368	0.00771565	0.0438386	5	0	0	13.9417	13.0154	24	26	5446
ENSG00000136514	chr3	187084620	187086619	+	RTP4	64108	50	1070	526	544	0.405797	0.182896	0.222902	1.74589	0.000374866	0.00540768	5	0	0	14.3833	14.4385	23.8	26	2145
ENSG00000157005	chr3	187387688	187389687	-	SST	6750	43	902	460	442	0.16096	0.353877	-0.192917	-1.44562	3.92886e-06	0.000235602	10	0	0	13.9	13.55	24	25.6	1288
ENSG00000244314	chr3	194867233	194869232	-	RN7SL36P	NA	40	953	525	428	0.80535	0.506032	0.299318	0.738844	0.00158862	0.0146736	4	0	0	14.2188	12.9231	23.75	25.75	3349
ENSG00000230266	chr3	194867100	194869099	+	XXYLT1-AS2	101410543	43	987	548	439	0.80535	0.506032	0.299318	0.738844	0.00158862	0.0146736	4	0	0	14.2188	12.9231	23.75	25.75	3349
ENSG00000229325	chr3	195002971	195004970	-	ACAP2-IT1	NA	13	733	409	324	0.517838	0.773995	-0.256157	-0.570749	0.0302889	0.11034	1	0	0	13.5833	13.1538	24	26	8494
ENSG00000273331	chr3	196064745	196066744	-	NA	116211	48	1026	563	463	0.837126	0.626147	0.210979	0.441693	6.45998e-06	0.000334105	11	0	0	13.3258	12.6888	23.7273	25.4545	5558
ENSG00000145107	chr3	196064875	196066874	-	TM4SF19	116211	48	1011	558	453	0.837126	0.626147	0.210979	0.441693	6.45998e-06	0.000334105	11	0	0	13.3258	12.6888	23.7273	25.4545	5558
ENSG00000198155	chr4	204899	206898	+	ZNF876P	642280	71	1021	515	506	0.205673	0.384602	-0.178929	-1.57629	2.38403e-05	0.000840877	11	0	0	12.9545	12.5979	23.6364	25.7273	1521
ENSG00000186777	chr4	298611	300610	-	ZNF732	654254	70	1005	515	490	0.0916678	0.335491	-0.243823	-1.93138	2.54508e-09	1.0788e-06	9	0	0	13.5185	13.8761	24	25.3333	640
ENSG00000233799	chr4	758363	760362	-	NA	101930019	43	1074	515	559	0.877044	0.628152	0.248893	0.475107	1.94193e-07	2.68255e-05	1	0	0	12.5417	12.5385	24	26	5175
ENSG00000260262	chr4	830513	832512	-	NA	NA	29	1069	558	511	0.424487	0.736984	-0.312496	-0.801753	5.39395e-05	0.00143021	2	0	0	12.3542	12.1538	23.5	26	2690
ENSG00000145217	chr4	986729	988728	-	SLC26A1	10861	70	1197	587	610	0.447316	0.638262	-0.190947	-0.552096	0.0679604	0.187635	6	0	0	13.3264	12.5705	23.6667	26	11207
ENSG00000159674	chr4	1202251	1204250	-	SPON2	10417;100130872	85	1222	686	536	0.829042	0.673204	0.155838	0.300969	5.60495e-06	0.00030215	20	0	0	12.6229	12.3827	23.65	25.6	7839
ENSG00000273179	chr4	1160066	1162065	+	NA	NA	85	1195	586	609	0.589074	0.397878	0.191195	0.684622	0.000312727	0.00476216	8	0	0	13.375	13.3077	23.875	25.875	3404
ENSG00000235608	chr4	1399620	1401619	-	NKX1-1	NA	237	1423	731	692	0.0489462	0.310206	-0.26126	-2.43478	8.12454e-09	2.66674e-06	4	0	0	12.6042	12.5096	23.75	25.75	521
ENSG00000072832	chr4	5894286	5896285	-	CRMP1	1400	165	1274	666	608	0.169477	0.393088	-0.223611	-1.76164	5.59812e-09	1.94632e-06	6	0	0	12.6875	12.641	24	25.8333	817
ENSG00000181215	chr4	5991046	5993045	-	C4orf50	389197	36	1113	644	469	0.355427	0.643271	-0.287844	-0.838097	1.69427e-06	0.000127247	1	0	0	14.3333	14.7692	24	26	2525
ENSG00000268791	chr4	6693690	6695689	-	NA	NA	33	1053	534	519	0.746274	0.594595	0.151679	0.327175	2.78408e-05	0.000926322	8	0	0	13.8281	13.601	23.875	26	7303
ENSG00000245748	chr4	7047459	7049458	-	NA	100129931	45	1115	445	670	0.708542	0.903846	-0.195303	-0.346877	9.84197e-05	0.00215375	1	0	0	12.3333	12.0385	24	24	6965
ENSG00000169676	chr4	9781758	9783757	+	DRD5	1816	98	1217	565	652	0.122097	0.382246	-0.260149	-2.07492	1.72309e-08	4.74354e-06	12	0	0	13.3889	12.2019	23.9167	25.9167	525
ENSG00000185774	chr4	21949923	21951922	-	KCNIP4	80333	120	1178	569	609	0.0537796	0.278107	-0.224327	-2.24901	5.82257e-08	1.08535e-05	9	0	0	11.9491	11.6966	23.6667	25.8889	812
ENSG00000250039	chr4	21949138	21951137	+	NA	NA	130	1180	583	597	0.0584191	0.277075	-0.218656	-2.15753	2.75068e-07	3.35926e-05	10	0	0	12.3292	12.1	23.7	25.9	903
ENSG00000109680	chr4	26576559	26578558	+	TBC1D19	55296	12	722	341	381	0.187604	0.437491	-0.249887	-1.17925	0.000445836	0.00608804	1	0	0	14.2083	12.4231	24	26	2266
ENSG00000174145	chr4	37244342	37246341	+	KIAA1239	57495	106	1123	579	544	0.106488	0.256569	-0.150081	-1.52687	0.111351	0.254253	9	0	0	14.5417	13.8974	23.8889	25.8889	13550
ENSG00000174125	chr4	38857939	38859938	-	TLR1	7096	19	731	364	367	0.503623	0.300286	0.203337	0.673485	0.000238587	0.0039906	5	0	0	14.6167	13.8615	23.8	25.8	3486
ENSG00000174130	chr4	38857939	38859938	-	TLR6	10333	19	731	364	367	0.503623	0.300286	0.203337	0.673485	0.000238587	0.0039906	5	0	0	14.6167	13.8615	23.8	25.8	3486
ENSG00000134962	chr4	39406973	39408972	+	KLB	152831	22	779	377	402	0.340818	0.652209	-0.311391	-1.31675	2.64027e-05	0.000900947	4	0	0	14.8229	13.9615	23.75	26	1055
ENSG00000250338	chr4	40265592	40267591	+	NA	NA	32	1010	427	583	0.708234	0.499532	0.208702	0.495282	0.00222647	0.01849	1	0	0	11.5417	11.6154	24	25	4958
ENSG00000163694	chr4	40632393	40634392	-	RBM47	54502	45	885	452	433	0.241709	0.509128	-0.267419	-1.11648	0.000110074	0.002318	5	0	0	13.8833	13.3462	24	26	1494
ENSG00000251173	chr4	41258245	41260244	-	UCHL1-AS1	101410542	146	1214	622	592	0.215499	0.37875	-0.163251	-1.22135	4.12275e-05	0.00119897	10	0	0	13.7667	13.3231	23.9	25.5	1925
ENSG00000154277	chr4	41256930	41258929	+	UCHL1	7345	59	889	495	394	0.133715	0.310635	-0.17692	-1.36091	1.14777e-05	0.000508323	5	0	0	14.7917	14.1385	24	26	1579
ENSG00000250467	chr4	41748810	41750809	+	NA	NA	89	1017	478	539	0.123103	0.289982	-0.166879	-1.32594	0.000173974	0.00319983	8	0	0	13.7656	13.0673	23.75	25.875	1819
ENSG00000250781	chr4	42392786	42394785	-	NA	NA	21	858	464	394	0.266797	0.810386	-0.543589	-1.56747	2.16708e-06	0.000153096	1	0	0	12.25	10.5769	24	23	614
ENSG00000266496	chr4	44448522	44450521	+	NA	NA	151	1238	655	583	0.041941	0.214784	-0.172843	-2.12186	0.000288097	0.00454593	5	0	0	14.6333	13.5692	24	26	1961
ENSG00000163285	chr4	46125599	46127598	-	GABRG1	2565	40	903	472	431	0.0547013	0.226467	-0.171766	-1.81458	0.000274813	0.00438553	7	0	0	12.4762	13.0385	23	25.8571	1939
ENSG00000072201	chr4	54567073	54569072	-	LNX1	84708	35	954	488	466	0.317276	0.0649697	0.252306	2.12613	5.77015e-08	1.08535e-05	1	0	0	16.9583	16.3846	23	26	581
ENSG00000248494	chr4	54457623	54459622	+	LNX1-AS2	100873955	48	978	476	502	0.162003	0.415697	-0.253694	-1.27023	2.38888e-05	0.000840877	6	0	0	14.4306	13.8974	24	25.8333	1146
ENSG00000109265	chr4	57034861	57036860	+	KIAA1211	57482	17	850	401	449	0.492589	0.774722	-0.282134	-0.881633	1.81876e-05	0.000691971	4	0	0	13.3229	13.0865	24	25.75	2327
ENSG00000241261	chr4	62075870	62077869	+	RPL17P19	NA	11	752	348	404	0.564033	0.737214	-0.173181	-0.380389	0.00416561	0.0286849	1	0	0	16	13.9615	24	25	6424
ENSG00000180673	chr4	63681044	63683043	+	EXOC5P1	NA	28	702	363	339	0.386292	0.550949	-0.164657	-0.501307	0.0496972	0.15411	1	0	0	12.9583	12.1538	24	26	9978
ENSG00000250846	chr4	66534179	66536178	+	NA	100144602	105	1180	601	579	0.0644286	0.242868	-0.17844	-1.96358	0.00320337	0.0239772	12	0	0	13.559	12.8494	23.75	25.75	4134
ENSG00000250026	chr4	69093288	69095287	-	NA	NA	9	730	387	343	0.245737	0.626608	-0.380871	-1.31574	0.00485077	0.0319085	1	0	0	14.8333	14.3846	24	26	4704
ENSG00000226894	chr4	69083299	69085298	-	TMPRSS11BNL	NA	7	707	325	382	0.548826	0.710969	-0.162143	-0.393925	0.0120439	0.0591923	2	0	0	14.625	13.6731	24	26	6296
ENSG00000087128	chr4	69311667	69313666	+	TMPRSS11E	28983	8	650	321	329	0.466861	0.630248	-0.163388	-0.562645	0.0307665	0.111633	3	0	0	14.2778	13.3718	24	26	8528
ENSG00000135220	chr4	69817010	69819009	-	UGT2A3	79799	8	694	342	352	0.137907	0.604372	-0.466466	-2.05443	7.43446e-05	0.00176821	1	0	0	13.5	11.4615	24	26	1301
ENSG00000156136	chr4	71856755	71858754	+	DCK	1633	22	840	439	401	0.257697	0.568244	-0.310547	-1.11108	3.1306e-05	0.000996608	1	0	0	16.4167	17.7692	24	26	1515
ENSG00000145321	chr4	72669259	72671258	-	GC	2638	14	870	417	453	0.500362	0.680194	-0.179832	-0.648634	0.00547092	0.0346962	3	0	0	12.7917	13.0641	24	26	4878
ENSG00000249717	chr4	75895073	75897072	-	NA	100507388	11	863	413	450	0.443118	0.833464	-0.390346	-0.958353	7.62369e-07	7.1702e-05	3	0	0	13.8889	14.0385	23.6667	26	2018
ENSG00000169245	chr4	76944151	76946150	-	CXCL10	3627	9	755	359	396	0.690613	0.501917	0.188696	0.484717	0.00246853	0.0198451	3	0	0	12.125	11.7949	23.3333	25.6667	5062
ENSG00000239793	chr4	79688153	79690152	+	NA	NA	20	844	420	424	0.619772	0.909499	-0.289728	-0.546019	1.44982e-11	2.54469e-08	1	0	0	13.5417	12.0385	24	26	4477
ENSG00000248719	chr4	81110824	81112823	-	NA	NA	46	920	470	450	0.331093	0.65724	-0.326147	-1.11583	0.000183424	0.00331718	4	0	0	14.3646	14.1154	24	26	1711
ENSG00000251059	chr4	82084594	82086593	+	NA	101928942	13	773	405	368	0.151866	0.439077	-0.28721	-1.47216	1.4502e-07	2.19157e-05	1	0	0	14.4167	13.2692	23	26	753
ENSG00000207746	chr4	83674084	83676083	-	MIR575	693160	18	980	480	500	0.385053	0.631502	-0.246449	-0.76625	2.35816e-05	0.000835836	7	0	0	13.3155	12.7418	23.5714	25.5714	2879
ENSG00000118777	chr4	89151975	89153974	-	ABCG2	9429	23	770	397	373	0.799977	0.641731	0.158246	0.313604	0.000104402	0.00224478	1	0	0	13.5417	13	24	26	7565
ENSG00000250496	chr4	99943783	99945782	-	ABT1P1	NA	33	900	420	480	0.444036	0.686521	-0.242485	-0.617361	0.0123913	0.0603057	1	0	0	12.6667	12.3846	23	26	6358
ENSG00000172955	chr4	100140195	100142194	-	ADH6	130	12	775	375	400	0.235613	0.667458	-0.431845	-1.47913	5.92865e-06	0.000314127	4	0	0	12.2917	11.9904	23.5	25	744
ENSG00000187758	chr4	100211686	100213685	-	ADH1A	124	9	746	380	366	0.218358	0.695642	-0.477284	-1.64972	2.88015e-06	0.000186835	2	0	0	14.6042	12.5962	24	26	503
ENSG00000070190	chr4	100736490	100738489	+	DAPP1	27071	16	939	429	510	0.717449	0.503257	0.214192	0.485754	7.47247e-07	7.11802e-05	6	0	0	13.9722	13.8077	24	26	5051
ENSG00000248820	chr4	100962762	100964761	-	NA	NA	9	750	350	400	0.428193	0.629877	-0.201684	-0.546227	0.000304218	0.00469263	1	0	0	11.9167	11.1538	24	26	4474
ENSG00000250522	chr4	106473013	106475012	-	NA	NA	18	844	430	414	0.135287	0.553895	-0.418607	-1.95643	3.41442e-07	3.88428e-05	3	0	0	12.8194	12.1154	23.6667	25.6667	272
ENSG00000236699	chr4	106472277	106474276	+	ARHGEF38	54848	17	856	455	401	0.150493	0.556224	-0.40573	-1.83623	5.47525e-08	1.04581e-05	4	0	0	13.2917	12.7115	23.75	25.75	304
ENSG00000138653	chr4	116034533	116036532	-	NDST4	64579	21	725	372	353	0.163184	0.466579	-0.303395	-1.56903	0.00165073	0.0150808	4	0	0	12.4271	12.5577	24	25.5	3387
ENSG00000250772	chr4	120725171	120727170	-	NA	101927007	7	635	335	300	0.130272	0.56705	-0.436778	-2.04047	5.39911e-08	1.04551e-05	1	0	0	16.3333	14.0769	24	26	162
ENSG00000186867	chr4	122301715	122303714	-	QRFPR	84109	65	892	466	426	0.131386	0.305092	-0.173707	-1.91525	0.0708562	0.192966	13	0	0	12.6346	12.2722	23.7692	25.9231	11362
ENSG00000164112	chr4	122686083	122688082	-	TMEM155	132332	76	1021	493	528	0.222467	0.383685	-0.161218	-1.72191	0.00164592	0.0150457	12	0	0	13.5069	12.6763	23.8333	25.3333	3385
ENSG00000226757	chr4	122684240	122686239	+	NA	NA	77	984	567	417	0.317213	0.480111	-0.162898	-1.00203	0.00236221	0.0192809	9	0	0	14.1204	13.7778	24	25.5556	3791
ENSG00000227145	chr4	123538638	123540637	+	IL21-AS1	100996941	22	844	430	414	0.316924	0.595563	-0.27864	-0.889324	0.000279429	0.00443631	1	0	0	12.875	11.5	23	25	2293
ENSG00000249464	chr4	124569922	124571921	+	LINC01091	285419	19	776	368	408	0.138169	0.507567	-0.369399	-1.80451	4.15928e-05	0.00120451	1	0	0	15	14.0385	24	26	1068
ENSG00000248187	chr4	129491187	129493186	-	NA	NA	11	859	481	378	0.888812	0.7326	0.156212	0.318302	0.00280964	0.0217961	2	0	0	13.625	11.5769	23.5	26	7471
ENSG00000250241	chr4	134069772	134071771	-	NA	101927359	84	1011	511	500	0.0443447	0.224196	-0.179852	-2.17026	3.097e-05	0.000992034	11	0	0	13.678	12.9441	23.8182	25.8182	1500
ENSG00000138650	chr4	134068970	134070969	+	PCDH10	57575	104	1043	539	504	0.0434717	0.211244	-0.167773	-2.12553	3.95287e-06	0.000236055	16	0	0	13.1536	12.3438	23.625	25.75	1794
ENSG00000250341	chr4	138113410	138115409	+	NA	729307	10	769	340	429	0.447113	0.725534	-0.278421	-0.688946	1.7782e-07	2.52398e-05	2	0	0	14.2708	13.5	23.5	25.5	3382
ENSG00000252503	chr4	139975129	139977128	+	RNU6-531P	NA	9	795	358	437	0.433467	0.683487	-0.25002	-0.645043	0.027947	0.104706	1	0	0	15.4583	13.7308	24	26	8259
ENSG00000248810	chr4	142253273	142255272	-	NA	100507639	95	1149	541	608	0.498057	0.670576	-0.172519	-0.421766	0.00264594	0.0208329	1	0	0	13.7083	12.7308	24	26	5818
ENSG00000246448	chr4	144619910	144621909	+	NA	NA	110	1251	601	650	0.245961	0.397566	-0.151605	-1.37535	0.0158777	0.0712759	4	0	0	12.6146	12.5577	24	25.5	6893
ENSG00000264323	chr4	147558913	147560912	+	NA	NA	145	1239	521	718	0.0570625	0.219618	-0.162556	-1.97376	9.73172e-06	0.000450791	7	0	0	13.3988	13.5165	23.7143	25.8571	1938
ENSG00000249690	chr4	151498741	151500740	+	NA	NA	18	689	362	327	0.620981	0.77559	-0.154609	-0.35667	0.0784211	0.205486	2	0	0	12.3125	13.2308	23.5	25.5	11809
ENSG00000248571	chr4	153586020	153588019	+	NA	NA	14	893	455	438	0.668894	0.855445	-0.186551	-0.362609	2.17392e-08	5.46891e-06	3	0	0	12.9722	13	24	25.6667	6689
ENSG00000109738	chr4	157995709	157997708	+	GLRB	2743	95	1017	482	535	0.0777383	0.230521	-0.152783	-1.51682	0.0189908	0.0806965	13	0	0	12.7179	12.7041	23.6923	25.9231	7282
ENSG00000248429	chr4	159090404	159092403	+	NA	101929911	49	996	517	479	0.78218	0.588606	0.193574	0.411739	0.626674	0.658735	2	0	0	14.3958	13.4423	24	26	29437
ENSG00000164129	chr4	164263591	164265590	+	NPY5R	4889	94	1104	592	512	0.0683443	0.223917	-0.155573	-1.99194	8.73146e-05	0.00198514	9	0	0	13.2454	12.8205	24	25.5556	2182
ENSG00000145416	chr4	165304703	165306702	-	2018-03-01	55016	66	1020	510	510	0.139791	0.344949	-0.205158	-2.14742	1.00423e-09	6.21478e-07	8	0	0	14.5312	14.0048	24	26	1096
ENSG00000248771	chr4	165673716	165675715	+	NA	100505989	20	834	425	409	0.243519	0.561559	-0.31804	-1.15862	0.00334741	0.0246851	2	0	0	15.375	14.5	24	25.5	4196
ENSG00000250150	chr4	168229441	168231440	-	NA	NA	7	622	307	315	0.272426	0.494328	-0.221903	-0.836492	0.131518	0.280876	1	0	0	14.7083	14.1154	24	25	14488
ENSG00000129116	chr4	169416717	169418716	+	PALLD	23022	19	746	394	352	0.745638	0.555389	0.190249	0.435477	0.000341923	0.00506226	3	0	0	14.4028	13.7179	23.6667	26	5642
ENSG00000164122	chr4	177198223	177200222	-	ASB5	140458	27	766	388	378	0.175848	0.652557	-0.476709	-1.83392	0.00507328	0.0328621	1	0	0	11.2083	11.1923	24	25	4777
ENSG00000249008	chr4	178169428	178171427	-	NA	NA	20	775	449	326	0.610733	0.795665	-0.184932	-0.376208	3.95063e-05	0.00116534	1	0	0	14	14.7692	24	26	6473
ENSG00000252702	chr4	184090071	184092070	-	RNU7-158P	NA	26	794	369	425	0.194353	0.413457	-0.219104	-1.05115	0.0925956	0.227456	1	0	0	14.2917	12.5	24	26	12596
ENSG00000251128	chr4	184161288	184163287	-	WWC2-AS1	101928734	28	892	452	440	0.382315	0.632581	-0.250266	-0.793616	0.075414	0.200769	3	0	0	14.2639	12.8846	24	25.6667	11623
ENSG00000248206	chr4	184907331	184909330	+	NA	NA	67	1019	456	563	0.695476	0.536756	0.158719	0.386763	0.000339589	0.00503976	9	0	0	13.8102	12.6709	24	25.7778	6313
ENSG00000221523	chr4	185188085	185190084	-	NA	NA	25	828	349	479	0.862311	0.571824	0.290487	0.584259	0.15363	0.307309	1	0	0	15.2083	13.3846	24	26	15469
ENSG00000180712	chr4	185274631	185276630	-	NA	728175	31	973	469	504	0.321798	0.0955062	0.226292	1.65298	2.82161e-08	6.76815e-06	1	0	0	16.9167	14.1923	24	26	787
ENSG00000233110	chr4	186507563	186509562	+	NA	NA	44	858	425	433	0.758931	0.519729	0.239202	0.5376	0.00172638	0.0155244	2	0	0	14.8125	13.5577	24	26	4544
ENSG00000109794	chr4	187024073	187026072	+	FAM149A	25854	90	1077	559	518	0.167167	0.333444	-0.166277	-0.591781	0.00912292	0.0492053	3	0	0	13.75	12.7564	24	25.6667	5737
ENSG00000088926	chr4	187185599	187187598	+	F11	2160	31	835	410	425	0.572961	0.785741	-0.21278	-0.744906	0.000688549	0.0081788	6	0	0	13.9722	13.8141	23.8333	25.8333	3009
ENSG00000179059	chr4	188915425	188917424	+	ZFP42	132625	92	1053	456	597	0.0787998	0.328989	-0.250189	-2.10012	3.27784e-07	3.79873e-05	13	0	0	12.6442	11.8876	23.6154	25.5385	593
ENSG00000179046	chr4	189030258	189032257	-	TRIML2	205860	27	843	485	358	0.651018	0.808469	-0.157451	-0.308238	0.000383885	0.00550953	1	0	0	13.4167	13.3077	23	26	7679
ENSG00000201085	chr4	189042289	189044288	-	RNU6-173P	NA	32	808	400	408	0.357978	0.55182	-0.193842	-0.61049	0.000126979	0.00256303	1	0	0	14.4583	12.1154	24	26	3933
ENSG00000201145	chr4	190937351	190939350	+	RNA5SP175	NA	115	1189	554	635	0.113836	0.28744	-0.173604	-1.3788	0.0159758	0.0715915	6	0	0	13.1944	12.8269	24	25.8333	6905
ENSG00000250645	chr5	417318	419317	+	NA	NA	36	991	436	555	0.575386	0.824898	-0.249512	-0.512212	2.4803e-05	0.000863994	1	0	0	12.9167	13.2692	24	25	4776
ENSG00000248949	chr5	944930	946929	+	NA	NA	44	1093	589	504	0.174193	0.341351	-0.167157	-0.93169	4.38099e-06	0.000255294	1	0	0	13.0833	13.0769	24	25	2120
ENSG00000174358	chr5	1200210	1202209	+	SLC6A19	340024	98	1339	623	716	0.662067	0.49715	0.164917	0.418753	7.31854e-06	0.00036703	11	0	0	13.0341	12.3846	23.9091	25.7273	5852
ENSG00000164362	chr5	1294685	1296684	-	TERT	7015	169	1336	640	696	0.175258	0.400503	-0.225245	-1.14117	3.63704e-07	4.06285e-05	7	0	0	14.0298	13.7747	23.8571	25.8571	1428
ENSG00000142319	chr5	1445046	1447045	-	SLC6A3	6531	195	1430	784	646	0.0840517	0.288116	-0.204064	-2.2409	0.000183057	0.00331248	11	0	0	13.3523	12.9021	23.8182	25.6364	1710
ENSG00000113430	chr5	1886851	1888850	-	IRX4	50805	148	1345	679	666	0.0729469	0.386593	-0.313646	-2.31113	1.48028e-11	2.54469e-08	5	0	0	13.2167	12.4846	24	25.8	252
ENSG00000249116	chr5	1882580	1884579	+	NA	NA	187	1302	682	620	0.0462539	0.26832	-0.222066	-2.56748	1.58714e-06	0.000121561	14	0	0	12.5327	12.3187	23.9286	25.7143	853
ENSG00000249326	chr5	1885946	1887945	+	NA	101929081	192	1409	732	677	0.0774507	0.363749	-0.286298	-2.21503	5.38375e-11	6.94123e-08	7	0	0	12.8929	12.2527	24	25.5714	370
ENSG00000259757	chr5	2737374	2739373	-	NA	NA	67	1160	634	526	0.130021	0.34106	-0.211038	-1.43118	1.73228e-08	4.74354e-06	3	0	0	12.3889	12.1154	23.6667	25.6667	991
ENSG00000186493	chr5	2750745	2752744	+	C5orf38	153571	255	1490	768	722	0.0547312	0.292585	-0.237853	-2.43825	3.49716e-10	2.8477e-07	14	0	0	12.4762	12.0797	23.7857	25.7857	685
ENSG00000170549	chr5	3594668	3596667	+	IRX1	79192	239	1450	726	724	0.0581816	0.281476	-0.223295	-2.07933	3.35103e-09	1.34663e-06	6	0	0	14.0486	13.1026	24	25.6667	826
ENSG00000231291	chr5	4510875	4512874	+	NA	NA	62	954	468	486	0.386778	0.549598	-0.16282	-0.808259	0.00213207	0.0180386	4	0	0	14.5521	14.0385	24	25.5	3656
ENSG00000250579	chr5	5139668	5141667	-	NA	101929176	160	1223	685	538	0.0321444	0.288537	-0.256393	-2.82383	8.18733e-09	2.66674e-06	10	0	0	13.1167	12.9538	23.7	25.9	551
ENSG00000145536	chr5	5138943	5140942	+	ADAMTS16	170690	187	1355	783	572	0.184596	0.409669	-0.225073	-1.99984	3.0484e-07	3.60899e-05	19	0	0	13.4518	12.9251	23.8421	25.8947	803
ENSG00000215217	chr5	7851104	7853103	-	C5orf49	134121	57	1028	526	502	0.142212	0.426996	-0.284784	-1.51061	0.0289303	0.107235	7	0	0	13.3929	13.3626	23.8571	26	8347
ENSG00000239112	chr5	9547448	9549447	+	SNORD123	100113384	19	832	400	432	0.345324	0.550677	-0.205353	-0.660717	0.0012267	0.0121738	4	0	0	13.9271	13.5673	23.75	26	3582
ENSG00000272016	chr5	10652832	10654831	+	NA	NA	33	1062	511	551	0.398839	0.554954	-0.156114	-0.466599	0.0131271	0.0626646	1	0	0	15.125	14.2308	24	25	6482
ENSG00000183580	chr5	15498805	15500804	+	FBXL7	23194	116	1022	494	528	0.0291382	0.267414	-0.238275	-2.79658	3.33921e-10	2.8477e-07	5	0	0	13.2167	13.1923	24	26	679
ENSG00000183654	chr5	16180372	16182371	-	2018-03-11	441061	49	872	453	419	0.0923698	0.419903	-0.327534	-2.31012	5.06926e-08	1.0055e-05	3	0	0	14.2917	13.4359	23.6667	26	202
ENSG00000250448	chr5	16178847	16180846	+	NA	NA	206	1380	623	757	0.0373708	0.251154	-0.213784	-2.41628	7.83066e-10	5.26748e-07	18	0	0	11.8495	11.4573	23.7222	25.3889	958
ENSG00000253093	chr5	16852603	16854602	+	RNA5SP179	NA	32	849	463	386	0.678491	0.845732	-0.167241	-0.313721	3.4241e-06	0.000209972	1	0	0	17.7083	15.9615	24	26	7561
ENSG00000206814	chr5	17117296	17119295	-	NA	NA	29	861	399	462	0.644618	0.201951	0.442667	1.62693	0.000147114	0.00285044	1	0	0	13.5417	13.6154	24	26	1597
ENSG00000251990	chr5	17156681	17158680	-	RNA5SP180	NA	20	916	499	417	0.773329	0.577796	0.195533	0.414303	3.24717e-05	0.00102471	1	0	0	13.5833	13.0769	24	26	5917
ENSG00000185296	chr5	17304990	17306989	+	NA	NA	33	877	422	455	0.148204	0.362986	-0.214782	-1.23734	0.00310478	0.0234035	1	0	0	14.7917	13.6538	24	26	4105
ENSG00000248693	chr5	18745783	18747782	-	NA	NA	18	911	435	476	0.729054	0.455239	0.273815	0.672454	0.0528718	0.160414	2	0	0	14.8542	15.4423	24	26	10198
ENSG00000145526	chr5	20575483	20577482	-	CDH18	1016	14	744	390	354	0.570765	0.752004	-0.181239	-0.391843	0.000299493	0.00464521	1	0	0	14.9583	14.2692	24	26	6224
ENSG00000154162	chr5	22853232	22855231	-	CDH12	1010	28	750	394	356	0.153528	0.317407	-0.163879	-1.05087	0.0239427	0.0945697	5	0	0	15.3333	14.8385	24	26	7834
ENSG00000248624	chr5	31655825	31657824	+	NA	NA	22	882	428	454	0.722378	0.888608	-0.16623	-0.295104	6.46643e-07	6.43378e-05	1	0	0	16.25	13.7692	24	26	7968
ENSG00000151388	chr5	33891798	33893797	-	ADAMTS12	81792	56	1047	589	458	0.130738	0.295324	-0.164587	-1.55742	0.10152	0.240348	5	0	0	14.9417	14.8769	24	26	13070
ENSG00000082196	chr5	34043438	34045437	-	C1QTNF3	114899	21	919	451	468	0.393754	0.597237	-0.203483	-1.36651	2.93082e-05	0.000957862	5	0	0	13.5667	13.1692	23.6	25.4	1118
ENSG00000152611	chr5	35938382	35940381	-	CAPSL	133690	8	800	442	358	0.400513	0.550583	-0.15007	-0.881283	0.000237836	0.00398882	5	0	0	15.2417	14.1231	24	25.8	2340
ENSG00000249748	chr5	35937424	35939423	+	NA	100506406	9	787	453	334	0.143313	0.428525	-0.285212	-1.53223	2.78033e-06	0.000181885	3	0	0	14.9167	14.0256	24	25.6667	659
ENSG00000207756	chr5	36147591	36149590	-	MIR580	693165	14	669	340	329	0.584153	0.781441	-0.197289	-0.416568	0.00128935	0.0125895	2	0	0	16.0833	14.7692	24	26	5890
ENSG00000168621	chr5	37839289	37841288	-	GDNF	2668	155	1297	613	684	0.0525595	0.232304	-0.179745	-2.30007	0.00162472	0.0149047	13	0	0	12.5929	11.8225	23.7692	25.4615	3372
ENSG00000248587	chr5	37839040	37841039	+	GDNF-AS1	100861519	161	1300	624	676	0.0525595	0.232304	-0.179745	-2.30007	0.00162472	0.0149047	13	0	0	12.5929	11.8225	23.7692	25.4615	3372
ENSG00000248572	chr5	38403016	38405015	-	EGFLAM-AS2	100506475	16	889	409	480	0.863062	0.667763	0.195299	0.369664	0.00425032	0.0291226	4	0	0	14.1667	13.4423	24	25.75	6579
ENSG00000272382	chr5	43032318	43034317	+	NA	101927030	60	909	465	444	0.312941	0.56077	-0.247829	-0.892119	0.00060527	0.00747063	3	0	0	13.4583	13.859	24	26	2507
ENSG00000170571	chr5	49738583	49740582	-	EMB	133418	10	732	417	315	0.253723	0.676296	-0.422572	-1.37981	1.43158e-10	1.64065e-07	1	0	0	12.875	13.3462	24	26	941
ENSG00000251573	chr5	50265502	50267501	-	NA	100287592	44	871	452	419	0.0725029	0.271257	-0.198754	-1.85417	3.55889e-06	0.000217204	5	0	0	14.1833	13.3077	24	26	1187
ENSG00000145649	chr5	54396976	54398975	+	GZMA	3001	12	819	431	388	0.652032	0.435757	0.216274	0.632149	0.118958	0.264731	4	0	0	11.9167	11.3462	23.5	25.5	13904
ENSG00000265135	chr5	54804255	54806254	-	MIR5687	100847019	11	739	345	394	0.383151	0.711276	-0.328126	-0.87547	0.000124945	0.00253623	1	0	0	12.4583	13.8077	22	26	2359
ENSG00000164512	chr5	55528687	55530686	-	ANKRD55	79722	19	804	396	408	0.459783	0.688143	-0.22836	-0.681028	0.00336468	0.0247712	7	0	0	14.2321	13.4725	24	25.8571	4203
ENSG00000175857	chr5	57785762	57787761	+	GAPT	202309	12	750	389	361	0.73894	0.571954	0.166986	0.361099	0.197413	0.353075	3	0	0	13.375	13.2179	23.6667	25.6667	17301
ENSG00000212215	chr5	60959567	60961566	-	RNU6-913P	NA	16	821	371	450	0.621154	0.798439	-0.177285	-0.357147	0.156984	0.310964	1	0	0	12.4583	12.6923	22	26	15621
ENSG00000178394	chr5	63257835	63259834	-	HTR1A	3350	40	879	519	360	0.0613374	0.216145	-0.154808	-1.65828	0.00287999	0.0222012	5	0	0	12.6333	12.4308	23.8	26	4014
ENSG00000248884	chr5	67729809	67731808	-	NA	NA	40	1014	492	522	0.597206	0.144914	0.452292	1.97072	0.00330088	0.0244293	1	0	0	15	15.5	24	26	4181
ENSG00000248359	chr5	67828858	67830857	-	NA	NA	21	909	450	459	0.0727897	0.352292	-0.279502	-2.12963	2.02532e-05	0.000746384	1	0	0	15.125	14.3846	24	26	838
ENSG00000152939	chr5	68709439	68711438	+	MARVELD2	153562	92	1019	485	534	0.136373	0.312898	-0.176525	-1.42877	4.40873e-05	0.00125431	8	0	0	13.5052	12.9038	23.875	25.625	1584
ENSG00000157111	chr5	72414619	72416618	+	TMEM171	134285	136	1256	631	625	0.334977	0.165271	0.169706	0.623143	9.34063e-06	0.000436597	11	0	0	13.2727	13.3811	23.7273	25.8182	3833
ENSG00000248673	chr5	73832302	73834301	-	NA	NA	19	884	469	415	0.604309	0.352891	0.251418	0.759429	0.000347643	0.00511951	1	0	0	11.6667	12.1538	24	26	2927
ENSG00000164253	chr5	76915937	76917936	-	WDR41	55255	19	823	445	378	0.460813	0.692667	-0.231854	-0.577686	0.00146144	0.0137954	1	0	0	12.5833	13.1538	24	26	4174
ENSG00000131730	chr5	80527604	80529603	+	CKMT2	1160	47	1029	495	534	0.134403	0.331624	-0.197221	-1.58585	0.000535587	0.00689379	8	0	0	12.4844	12.274	23.625	25.375	2404
ENSG00000250377	chr5	87989290	87991289	-	NA	NA	74	999	512	487	0.0977811	0.258868	-0.161087	-1.46398	0.00173965	0.015578	9	0	0	13.3241	12.8419	24	25.7778	3451
ENSG00000113356	chr5	89766065	89768064	+	POLR3G	10622	18	780	421	359	0.513398	0.892066	-0.378668	-0.785325	2.37874e-07	3.08954e-05	1	0	0	12.5833	12.6154	23	25	2785
ENSG00000248323	chr5	90609720	90611719	-	LUCAT1	100505994	30	949	465	484	0.283175	0.0480218	0.235154	2.3371	2.68387e-05	0.000904653	1	0	0	14.0417	12.5385	24	26	917
ENSG00000271762	chr5	90609720	90611719	-	NA	NA	30	949	465	484	0.283175	0.0480218	0.235154	2.3371	2.68387e-05	0.000904653	1	0	0	14.0417	12.5385	24	26	917
ENSG00000173221	chr5	95158210	95160209	-	GLRX	2745	28	959	499	460	0.554698	0.173299	0.381399	1.16361	0.000277197	0.00440993	6	0	0	13.875	12.9103	24	25.6667	1945
ENSG00000250955	chr5	95321516	95323515	-	NA	NA	10	810	409	401	0.578255	0.863455	-0.2852	-0.570292	0.000288682	0.00454821	1	0	0	13.875	13.5385	24	26	4244
ENSG00000250158	chr5	95581980	95583979	+	NA	NA	18	865	435	430	0.328903	0.534483	-0.20558	-0.684015	7.89247e-05	0.00184733	1	0	0	11.7083	12.3077	24	24	3413
ENSG00000222706	chr5	113587710	113589709	+	RN7SKP89	NA	12	816	404	412	0.695352	0.533815	0.161537	0.375227	0.367765	0.475113	1	0	0	12.5417	13.2308	23	26	23951
ENSG00000249112	chr5	124042020	124044019	+	NA	NA	26	877	424	453	0.1034	0.415984	-0.312584	-1.90938	7.15656e-05	0.00173187	1	0	0	12.0417	13.4615	24	26	1278
ENSG00000205279	chr5	126983236	126985235	+	CTXN3	613212	28	871	420	451	0.494623	0.75165	-0.257028	-0.710445	9.98307e-05	0.00218	4	0	0	14.2604	12.875	23.75	25.5	3221
ENSG00000113396	chr5	127872206	127874205	+	SLC27A6	28965	168	1268	568	700	0.0554436	0.319094	-0.263651	-2.43708	7.75876e-08	1.36409e-05	8	0	0	14.2917	13.7067	24	26	505
ENSG00000072682	chr5	131630509	131632508	-	P4HA2	8974;101927705	52	1117	535	582	0.349606	0.192032	0.157573	0.530328	0.00941645	0.0502628	2	0	0	16.1042	13.5577	24	26	5797
ENSG00000181965	chr5	134871140	134873139	-	NEUROG1	4762	125	1200	584	616	0.0995379	0.249697	-0.15016	-1.64825	0.0596158	0.173113	27	0	0	12.7793	12.037	23.9259	25.6667	10656
ENSG00000164616	chr5	135264506	135266505	+	FBXL21	26223	113	1081	505	576	0.0742658	0.227376	-0.15311	-1.95602	0.000167994	0.00311645	6	0	0	14.5625	13.9231	24	25.8333	2254
ENSG00000248211	chr5	135548236	135550235	+	TRPC7-AS1	NA	30	1001	485	516	0.507808	0.725194	-0.217386	-0.505707	6.11556e-07	6.2248e-05	1	0	0	17	15.8846	24	26	4846
ENSG00000044115	chr5	137945156	137947155	+	CTNNA1	1495	41	1090	531	559	0.574915	0.334733	0.240182	0.762748	0.0542641	0.163003	1	0	0	14.9583	12.0385	24	26	10301
ENSG00000184584	chr5	138862021	138864020	-	TMEM173	340061	37	982	466	516	0.62142	0.465587	0.155833	0.670076	0.00073545	0.00855527	5	0	0	13.525	13.3385	24	25.6	3511
ENSG00000249526	chr5	139062730	139064729	+	NA	NA	40	1106	501	605	0.562394	0.717201	-0.154807	-0.345346	0.000258059	0.00419681	1	0	0	16.5417	14.9231	24	26	6990
ENSG00000250692	chr5	139226375	139228374	+	NA	NA	161	1219	576	643	0.305707	0.154633	0.151075	0.876656	0.00243573	0.0196682	8	0	0	13.1198	12.1779	23.875	25.75	3832
ENSG00000245146	chr5	139487716	139489715	-	LINC01024	100505636	71	951	492	459	0.117331	0.293701	-0.17637	-0.901833	0.00261252	0.0206433	4	0	0	15.0104	14.0385	24	26	3916
ENSG00000204970	chr5	140164376	140166375	+	PCDHA1	56147	38	713	316	397	0.239791	0.396616	-0.156825	-0.731222	0.00669437	0.0398764	5	0	0	13.6083	13.2769	24	25.6	5194
ENSG00000204969	chr5	140172944	140174943	+	PCDHA2	56146	46	756	339	417	0.253826	0.440759	-0.186933	-1.11131	0.00174197	0.015578	6	0	0	12.5694	12.7692	23.8333	25.8333	3455
ENSG00000255408	chr5	140179283	140181282	+	PCDHA3	56145;56146	50	743	345	398	0.118988	0.321269	-0.202281	-1.46832	0.00012357	0.00251389	6	0	0	13.3056	12.3526	23.8333	25.8333	1521
ENSG00000204967	chr5	140185159	140187158	+	PCDHA4	56144	41	796	368	428	0.247505	0.40551	-0.158005	-0.987867	0.0101285	0.0528242	6	0	0	14.7847	14.1987	24	25.8333	5933
ENSG00000204963	chr5	140212469	140214468	+	PCDHA7	56141	53	806	372	434	0.218396	0.387413	-0.169017	-0.977451	0.00194798	0.0168889	9	0	0	13.6481	12.8846	23.6667	25.7778	3569
ENSG00000113205	chr5	140478734	140480733	+	PCDHB3	56132	34	806	391	415	0.279722	0.447298	-0.167576	-0.990327	0.000407695	0.00571864	8	0	0	15.401	14.6731	24	26	2206
ENSG00000081818	chr5	140500081	140502080	+	PCDHB4	56131	34	754	360	394	0.293666	0.454283	-0.160617	-0.734955	0.00139445	0.0133053	11	0	0	13.7083	13.1469	24	25.6364	3242
ENSG00000113209	chr5	140513300	140515299	+	PCDHB5	26167	25	722	323	399	0.211633	0.37243	-0.160797	-1.20078	0.00215687	0.0181704	7	0	0	14.2798	13.5604	23.8571	26	3673
ENSG00000113248	chr5	140623647	140625646	+	PCDHB15	56121	35	842	390	452	0.169545	0.331609	-0.162064	-1.27751	0.000358942	0.00524893	11	0	0	14.0152	14.028	23.8182	25.9091	2116
ENSG00000120329	chr5	140683113	140685112	-	SLC25A2	83884	100	1105	580	525	0.519545	0.688034	-0.168488	-0.538666	0.0292601	0.107965	14	0	0	13.0357	12.7253	23.9286	25.7143	8386
ENSG00000254245	chr5	140722101	140724100	+	PCDHGA3	56112	44	798	379	419	0.208736	0.36514	-0.156404	-0.942574	0.00358062	0.0258023	10	0	0	13.7167	13.1808	23.9	25.9	4294
ENSG00000253485	chr5	140742398	140744397	+	PCDHGA5	56110	49	810	377	433	0.182568	0.342088	-0.15952	-0.91226	0.00220841	0.0184305	8	0	0	12.901	12.8077	23.75	25.5	3706
ENSG00000253731	chr5	140752151	140754150	+	PCDHGA6	56109	47	831	412	419	0.245497	0.40638	-0.160884	-0.840439	0.00577709	0.0359568	11	0	0	13.8826	14.1084	23.9091	25.7273	4971
ENSG00000253537	chr5	140760967	140762966	+	PCDHGA7	56108	62	889	441	448	0.19464	0.384003	-0.189363	-1.31993	3.81856e-06	0.000229432	6	0	0	13.3194	12.7436	23.8333	25.6667	1349
ENSG00000253953	chr5	140765952	140767951	+	PCDHGB4	8641;56101	50	880	389	491	0.123737	0.319811	-0.196074	-1.49052	1.9649e-05	0.000733412	9	0	0	12.787	12.3846	23.5556	25.6667	1238
ENSG00000253767	chr5	140770881	140772880	+	PCDHGA8	5098;9708	48	786	386	400	0.274866	0.444531	-0.169665	-0.726156	0.00352942	0.0255524	6	0	0	13.2222	12.5064	24	25.1667	4274
ENSG00000253305	chr5	140786270	140788269	+	PCDHGB6	56100	62	830	381	449	0.102364	0.306782	-0.204418	-1.8324	1.59213e-05	0.000640911	6	0	0	12.7431	12.1218	24	25.5	1106
ENSG00000248449	chr5	140804353	140806352	+	PCDHGB8P	56120	23	784	378	406	0.452121	0.624437	-0.172317	-0.553504	0.0241513	0.0951506	5	0	0	14.1833	13	24	25.4	7853
ENSG00000253159	chr5	140808685	140810684	+	PCDHGA12	26025	40	777	364	413	0.1358	0.347878	-0.212078	-1.45923	2.47341e-06	0.00016638	10	0	0	13.0625	11.9885	23.9	25.5	976
ENSG00000242419	chr5	140863241	140865240	+	PCDHGC4	56098	67	1004	436	568	0.191633	0.370172	-0.178539	-1.02669	0.000422763	0.0058688	9	0	0	14.1019	13.2906	24	25.6667	2229
ENSG00000113580	chr5	142814578	142816577	-	NR3C1	2908	14	716	360	356	0.83968	0.64857	0.19111	0.454358	0.281493	0.421081	4	0	0	13.25	12.6731	24	25.75	20685
ENSG00000253023	chr5	142921653	142923652	-	RNU7-156P	NA	12	779	348	431	0.296605	0.713568	-0.416963	-1.23875	0.000245232	0.00406446	1	0	0	13.7917	12.1154	24	26	1866
ENSG00000164266	chr5	147210850	147212849	-	SPINK1	6690	11	800	376	424	0.524113	0.80202	-0.277908	-0.62935	0.000985835	0.0104289	3	0	0	14.25	12.9231	24	25.6667	3794
ENSG00000208035	chr5	148806981	148808980	+	MIR143	406935	25	995	432	563	0.797637	0.632525	0.165113	0.377643	0.023679	0.0938636	6	0	0	14.6181	14.6154	23.6667	25.8333	7806
ENSG00000113721	chr5	149534936	149536935	-	PDGFRB	5159	39	1094	567	527	0.343594	0.145898	0.197696	1.1081	2.93139e-05	0.000957862	4	0	0	14.3229	14.0192	24	26	1533
ENSG00000070808	chr5	149669355	149671354	-	CAMK2A	815	30	1059	580	479	0.367929	0.527156	-0.159227	-0.686932	0.0008305	0.00926394	7	0	0	13.4702	13.3736	24	25.7143	3387
ENSG00000239191	chr5	149922752	149924751	-	NA	NA	36	1019	491	528	0.470321	0.723603	-0.253282	-0.611	0.000564029	0.00711704	1	0	0	16.9167	14.6154	24	26	3932
ENSG00000256235	chr5	150156008	150158007	+	SMIM3	85027	25	912	467	445	0.506835	0.699724	-0.192889	-0.726256	1.49587e-05	0.000614782	3	0	0	13.1944	13.0256	24	26	3117
ENSG00000197083	chr5	150325352	150327351	-	ZNF300P1	NA	57	925	438	487	0.19434	0.349034	-0.154694	-1.20674	0.0758359	0.201543	13	0	0	13.4551	13.1568	23.6154	25.6154	11643
ENSG00000249035	chr5	151055006	151057005	+	NA	101927096	5	842	494	348	0.749945	0.539963	0.209982	0.467889	0.000841868	0.00935365	2	0	0	14.25	14.3654	24	26	5246
ENSG00000145888	chr5	151303904	151305903	-	GLRA1	2741	74	995	440	555	0.156788	0.320852	-0.164064	-1.31001	0.000748743	0.00864995	16	0	0	13.6641	12.9207	23.9375	25.5625	2677
ENSG00000155506	chr5	154090962	154092961	+	LARP1	23367	22	963	493	470	0.36792	0.619513	-0.251594	-1.10855	0.000529847	0.00684554	8	0	0	13.3281	13.0673	23.875	25.625	2395
ENSG00000253519	chr5	156991472	156993471	+	NA	NA	36	863	422	441	0.512127	0.709848	-0.197722	-0.463293	0.276475	0.418151	1	0	0	12.1667	10.6538	24	24	20459
ENSG00000253673	chr5	157600904	157602903	+	NA	NA	28	974	428	546	0.233353	0.580164	-0.346811	-1.27806	8.0989e-07	7.50312e-05	1	0	0	13.9167	12.3846	24	26	1129
ENSG00000266432	chr5	158951446	158953445	+	NA	NA	10	887	423	464	0.525587	0.737534	-0.211947	-0.481018	0.00032613	0.00490034	1	0	0	15.0833	17.5769	24	26	5113
ENSG00000254365	chr5	166720779	166722778	-	NA	NA	11	833	400	433	0.868718	0.682957	0.185761	0.342635	0.00528574	0.0338556	1	0	0	15	15	24	26	7056
ENSG00000253947	chr5	167393592	167395591	-	NA	NA	16	797	417	380	0.578615	0.797543	-0.218928	-0.456215	3.69823e-06	0.000223942	1	0	0	15.5417	14.8462	24	26	5387
ENSG00000248222	chr5	168438732	168440731	+	NA	728095;101927927	30	908	477	431	0.562504	0.778337	-0.215833	-0.609327	9.3064e-07	8.32278e-05	2	0	0	15.2292	14.4615	24	26	3944
ENSG00000204767	chr5	169407245	169409244	-	FAM196B	100131897	23	813	428	385	0.239225	0.519711	-0.280486	-1.40895	0.00016661	0.00309957	7	0	0	13.9286	12.8901	23.8571	26	1662
ENSG00000204764	chr5	170287374	170289373	+	RANBP17	64901	88	1000	450	550	0.284734	0.484288	-0.199554	-1.11126	0.001068	0.0110157	6	0	0	13.75	12.4423	23.8333	26	3000
ENSG00000164438	chr5	170734788	170736787	+	TLX3	30012	177	1245	660	585	0.122055	0.309407	-0.187353	-1.37859	1.44304e-07	2.19157e-05	15	0	0	12.7972	12.3923	23.7333	25.7333	1384
ENSG00000253295	chr5	172183729	172185728	+	NA	NA	36	1051	550	501	0.812337	0.532099	0.280238	0.601173	0.000107814	0.002285	1	0	0	14.5417	14.7692	24	26	3997
ENSG00000113739	chr5	172756007	172758006	-	STC2	8614	108	1179	604	575	0.2022	0.352593	-0.150393	-1.37969	0.0374515	0.127361	8	0	0	13.3646	12.5096	23.375	25.375	9099
ENSG00000253428	chr5	173114962	173116961	+	NA	NA	28	970	503	467	0.100065	0.289571	-0.189507	-1.44455	7.36236e-06	0.000368514	1	0	0	13.8333	13.1154	24	26	1347
ENSG00000248484	chr5	176152745	176154744	-	NA	NA	58	1198	594	604	0.145443	0.299335	-0.153892	-0.992782	0.00206137	0.0176007	1	0	0	16.7083	15.6923	24	26	3624
ENSG00000251446	chr5	176165960	176167959	-	NA	NA	60	1114	566	548	0.228534	0.496732	-0.268198	-1.42789	0.000275815	0.00439924	4	0	0	12.0938	11.7212	23.5	25.25	1940
ENSG00000169220	chr5	176783338	176785337	+	RGS14	10636	49	1098	489	609	0.636159	0.340931	0.295228	0.951249	0.00239622	0.0194197	8	0	0	13.9323	13.2548	23.875	25.625	3817
ENSG00000248996	chr5	176920496	176922495	+	NA	NA	26	1212	563	649	0.427259	0.263303	0.163955	0.677984	6.46864e-05	0.00162908	1	0	0	14.9167	13.5	24	26	3461
ENSG00000253725	chr5	178265598	178267597	+	NA	NA	56	1157	522	635	0.704439	0.533754	0.170685	0.393855	0.117352	0.262467	1	0	0	10.6667	10.3846	24	26	13835
ENSG00000178187	chr5	178366692	178368691	+	ZNF454	285676	104	1137	610	527	0.0768626	0.297383	-0.22052	-2.19578	2.68134e-05	0.000904653	12	0	0	13.6528	13.3109	23.5833	25.3333	916
ENSG00000087116	chr5	178771932	178773931	-	ADAMTS2	9509	146	1364	688	676	0.100739	0.296226	-0.195488	-2.22374	0.000611085	0.00749755	8	0	0	13.0469	13.4519	23.625	26	2522
ENSG00000213316	chr5	179219481	179221480	+	LTC4S	4056	51	1273	580	693	0.57011	0.416621	0.153489	0.481647	0.000296909	0.00461904	7	0	0	12.5774	11.5824	23.2857	25	5101
ENSG00000250509	chr5	179867059	179869058	+	NA	NA	38	959	417	542	0.80149	0.631314	0.170176	0.339542	0.0040608	0.0281671	1	0	0	13.5417	12.9231	24	26	7105
ENSG00000214295	chr5	180527167	180529166	-	FOXO1B	NA	150	1328	706	622	0.0783195	0.314051	-0.235732	-2.14255	4.38469e-08	9.10573e-06	4	0	0	11.8958	12.2019	23.75	25.25	704
ENSG00000272463	chr6	710906	712905	-	NA	NA	56	931	464	467	0.334261	0.104611	0.22965	1.50463	0.00238967	0.0194077	3	0	0	13.25	12.4103	23.6667	26	3810
ENSG00000271727	chr6	710033	712032	+	NA	NA	67	932	445	487	0.310802	0.101148	0.209654	1.45685	0.00196663	0.0169981	4	0	0	13.4479	12.4615	23.75	26	3580
ENSG00000270937	chr6	1026961	1028960	-	NA	NA	25	969	399	570	0.778317	0.552929	0.225388	0.485822	6.55145e-05	0.00163749	1	0	0	14.2917	12.9615	24	26	5049
ENSG00000261730	chr6	1384802	1386801	-	NA	NA	76	1079	534	545	0.285549	0.446574	-0.161025	-0.797986	4.52089e-06	0.000259897	3	0	0	14.125	13.1282	24	26	2712
ENSG00000271361	chr6	3023507	3025506	-	HTATSF1P2	NA	69	1046	511	535	0.635953	0.367854	0.268099	0.850714	0.077718	0.204684	8	0	0	13.7604	12.9567	23.875	26	11748
ENSG00000261015	chr6	3023525	3025524	+	NA	NA	69	1046	509	537	0.635953	0.367854	0.268099	0.850714	0.077718	0.204684	8	0	0	13.7604	12.9567	23.875	26	11748
ENSG00000216657	chr6	3976796	3978795	+	NA	NA	23	873	473	400	0.31427	0.145092	0.169178	1.06408	0.000245236	0.00406446	1	0	0	17.375	18.3077	24	26	1867
ENSG00000205444	chr6	4609390	4611389	+	NA	NA	28	906	457	449	0.531684	0.317291	0.214393	0.934623	0.0347832	0.12115	2	0	0	15.5417	14.4423	24	26	8884
ENSG00000112799	chr6	6586841	6588840	+	LY86	9450	17	980	561	419	0.819234	0.66739	0.151844	0.321779	0.00124621	0.0122886	4	0	0	14.3854	13.3173	24	25.75	7412
ENSG00000224532	chr6	6759025	6761024	-	NA	NA	41	934	492	442	0.656609	0.488277	0.168332	0.441803	9.68239e-05	0.00213392	2	0	0	12.3333	13.4423	24	26	5556
ENSG00000271897	chr6	11606285	11608284	+	NA	NA	23	919	472	447	0.714985	0.473423	0.241562	0.584664	0.000102853	0.00222126	1	0	0	14.125	13.1154	24	26	4113
ENSG00000234261	chr6	15089735	15091734	-	NA	NA	31	942	452	490	0.391812	0.580537	-0.188725	-0.555506	0.116151	0.260686	1	0	0	14.1667	13.6923	24	26	13787
ENSG00000218359	chr6	17580765	17582764	+	SUMO2P13	NA	77	1034	502	532	0.638116	0.792624	-0.154507	-0.308471	0.628191	0.660127	1	0	0	10.875	9.5	24	24	29446
ENSG00000272168	chr6	21663503	21665502	+	CASC15	401237	91	1084	511	573	0.248729	0.402112	-0.153384	-1.71825	0.0779618	0.204942	4	0	0	13.8021	13.8558	24	26	11771
ENSG00000260455	chr6	22146923	22148922	-	CASC14	729177	46	968	409	559	0.805802	0.575075	0.230727	0.506105	1.3041e-05	0.000562799	3	0	0	11.1111	11.3974	23.3333	25.6667	4840
ENSG00000146049	chr6	24355631	24357630	+	KAAG1	353219	13	717	347	370	0.282316	0.52671	-0.244394	-1.11405	0.0607106	0.175207	3	0	0	13.3611	13.0128	24	25.6667	10721
ENSG00000111913	chr6	25041739	25043738	-	FAM65B	9750	31	915	440	475	0.887121	0.660372	0.226749	0.449251	0.00579861	0.0360418	6	0	0	15.0625	14.6218	23.8333	26	5477
ENSG00000272053	chr6	25041899	25043898	-	NA	NA	30	924	444	480	0.887121	0.660372	0.226749	0.449251	0.00579861	0.0360418	6	0	0	15.0625	14.6218	23.8333	26	5477
ENSG00000229313	chr6	25040567	25042566	+	NA	NA	40	908	473	435	0.880509	0.606019	0.27449	0.556914	0.00144693	0.0136835	4	0	0	14.4792	14.1058	23.75	26	4365
ENSG00000146039	chr6	25753427	25755426	+	SLC17A4	10050	6	819	295	524	0.415321	0.688152	-0.272831	-0.796664	0.00101035	0.0106049	3	0	0	14.6389	14.4487	24	26	2948
ENSG00000124568	chr6	25831788	25833787	-	SLC17A1	6568	11	825	495	330	0.405866	0.641494	-0.235629	-0.993923	0.000269182	0.00431943	3	0	0	14.8333	14.2308	23.6667	26	1927
ENSG00000186470	chr6	26363887	26365886	+	BTN3A2	11118	20	852	408	444	0.328519	0.167416	0.161103	0.5652	0.0185948	0.0796043	4	0	0	14.3021	14.2019	24	25.75	7228
ENSG00000198339	chr6	27105576	27107575	+	HIST1H4I	8294;8359;8360;8361;8362;8363;8364;8365;8366;8367;8368;8370;121504;554313	44	837	393	444	0.599458	0.365037	0.234421	0.895242	0.0089253	0.0484774	9	0	0	13.8935	14.141	23.8889	25.7778	5697
ENSG00000197914	chr6	27798806	27800805	-	HIST1H4K	8294;8359;8360;8361;8362;8363;8364;8365;8366;8367;8368;8370;121504;554313	88	890	440	450	0.356036	0.20356	0.152475	0.86831	0.00763562	0.0434878	9	0	0	13.0833	12.406	23.8889	25.7778	5433
ENSG00000231162	chr6	28413250	28415249	+	COX11P1	NA	41	800	407	393	0.0737527	0.270163	-0.19641	-2.27798	4.19892e-13	2.92624e-09	3	0	0	13.4861	12.5256	24	26	1231
ENSG00000246350	chr6	28553655	28555654	+	NA	NA	59	958	511	447	0.142597	0.30044	-0.157842	-1.60497	0.0033044	0.0244437	33	0	0	13.5758	13.127	23.8485	25.697	4183
ENSG00000235559	chr6	28751282	28753281	-	NA	NA	44	838	466	372	0.119047	0.277807	-0.158761	-1.1299	0.00835979	0.0463247	2	0	0	15.0833	13.0192	24	26	5584
ENSG00000212240	chr6	28881922	28883921	+	RNU6-930P	NA	22	812	415	397	0.595352	0.810134	-0.214782	-0.543734	0.000372159	0.00537985	2	0	0	14.7917	14.8846	24	26	4501
ENSG00000204704	chr6	29012518	29014517	-	OR2W1	26692	6	701	298	403	0.405015	0.562521	-0.157506	-0.49867	0.000769073	0.00879107	4	0	0	12.6875	13.4327	23.75	26	4921
ENSG00000230795	chr6	29892736	29894735	+	HLA-K	NA	83	1057	477	580	0.454914	0.304845	0.150069	0.766654	0.422325	0.507969	18	0	0	12.5648	12.1261	23.6111	25.5	25726
ENSG00000204614	chr6	30102385	30104384	+	TRIM40	135644	16	930	438	492	0.517629	0.687957	-0.170328	-0.424567	3.52251e-05	0.00108066	4	0	0	12.8333	12.1923	23.75	24.75	5782
ENSG00000201988	chr6	30703692	30705691	-	NA	NA	52	962	547	415	0.736199	0.560599	0.1756	0.393824	0.0101937	0.053039	3	0	0	12.6944	11.4615	24	25.3333	6191
ENSG00000223702	chr6	31346688	31348687	+	ZDHHC20P2	NA	29	978	512	466	0.293152	0.583502	-0.29035	-0.969213	0.138859	0.289743	1	0	0	12.1667	11.5	24	26	14829
ENSG00000200816	chr6	31589356	31591355	+	SNORA38	677820	31	920	423	497	0.352777	0.524691	-0.171914	-0.812219	0.0629329	0.178917	18	0	0	13.3843	12.938	23.7222	25.7222	10884
ENSG00000235663	chr6	31732866	31734865	-	SAPCD1-AS1	NA	65	1130	494	636	0.430936	0.60652	-0.175583	-0.554543	0.000258176	0.00419681	20	0	0	12.3375	11.9481	23.8	25.45	4385
ENSG00000234515	chr6	32847126	32849125	-	PPP1R2P1	NA	48	863	402	461	0.513532	0.681372	-0.167841	-0.459244	0.0089646	0.0485715	24	0	0	11.8524	11.5497	23.8333	25.2083	5711
ENSG00000231389	chr6	33048053	33050052	-	HLA-DPA1	3113	64	1135	431	704	0.264074	0.486042	-0.221967	-1.3575	0.0161695	0.0721667	24	0	0	12.8594	12.4054	23.7083	25.6667	6933
ENSG00000235863	chr6	33243417	33245416	+	B3GALT4	8705	96	1148	550	598	0.474975	0.255583	0.219392	1.36795	0.00153506	0.0142966	19	0	0.0526316	12.2456	11.2915	23.7895	25.4211	3322
ENSG00000266509	chr6	33664405	33666404	+	MIR3934	100500873	35	1061	552	509	0.630637	0.479783	0.150854	0.387365	0.0948161	0.230964	1	0	0	13.7917	12.7692	24	26	12702
ENSG00000238484	chr6	34659057	34661056	+	NA	NA	24	801	407	394	0.445619	0.655696	-0.210077	-0.547037	0.819381	0.831512	1	0	1	17.25	15.3846	24	26	30491
ENSG00000124678	chr6	35115888	35117887	-	TCP11	6954	19	915	440	475	0.464751	0.761194	-0.296443	-0.699923	0.000544514	0.00696687	1	0	0	17.7083	15.7308	24	26	3309
ENSG00000228559	chr6	35510909	35512908	+	NA	NA	34	978	491	487	0.238932	0.492147	-0.253215	-1.01236	0.00145125	0.0137202	1	0	0	15.5833	14.8077	24	26	3273
ENSG00000137392	chr6	35764589	35766588	-	CLPS	1208	25	1056	524	532	0.380751	0.680532	-0.299781	-0.807183	1.45194e-07	2.19157e-05	8	0	0	13.776	13.6971	23.625	25.75	2664
ENSG00000156711	chr6	36094086	36096085	+	MAPK13	5603	24	1018	558	460	0.8552	0.688618	0.166582	0.308531	0.258944	0.406293	1	0	0	10.2917	9.92308	24	24	19721
ENSG00000180316	chr6	36209480	36211479	+	PNPLA1	285848	25	947	507	440	0.77922	0.62211	0.15711	0.403768	0.0551243	0.164739	4	0	0	16.0833	14.8365	24	26	10354
ENSG00000198663	chr6	36838146	36840145	+	C6orf89	221477	18	796	443	353	0.71019	0.898277	-0.188087	-0.334755	0.00228542	0.018843	1	0	0	14.0417	12.3077	24	26	7175
ENSG00000124721	chr6	38681617	38683616	+	DNAH8	1769	56	987	523	464	0.0478568	0.204898	-0.157041	-1.87784	0.323995	0.449268	2	0	0	11.3958	10.75	23.5	25	22314
ENSG00000124780	chr6	39281830	39283829	-	KCNK17	89822	64	1195	569	626	0.632813	0.473433	0.15938	0.381923	0.0499534	0.15467	6	0	0	13.2361	12.3013	23.6667	25.6667	9993
ENSG00000231276	chr6	39520087	39522086	+	E2F4P1	NA	10	774	368	406	0.889279	0.739201	0.150078	0.263416	0.00840652	0.0464992	1	0	0	12.4583	13.1154	24	25	8719
ENSG00000226454	chr6	40491173	40493172	-	NA	NA	14	980	530	450	0.370588	0.610174	-0.239587	-0.704445	5.47727e-06	0.000297339	1	0	0	13.0417	12.6538	24	26	3265
ENSG00000124701	chr6	41019543	41021542	+	APOBEC2	10930	18	1021	568	453	0.485406	0.754905	-0.269499	-0.842562	0.000696073	0.00823341	6	0	0	14.1875	12.7308	24	26	2616
ENSG00000112195	chr6	41168433	41170432	-	TREML2	79865	24	1017	584	433	0.724066	0.571104	0.152962	0.357038	0.00384915	0.0271246	10	0	0	13.075	12.7577	23.7	25	6789
ENSG00000124731	chr6	41253958	41255957	-	TREM1	54210	12	804	424	380	0.762434	0.599463	0.162971	0.369539	0.0116304	0.0577377	5	0	0	13.3917	13.1923	24	25.8	6582
ENSG00000231113	chr6	42906602	42908601	+	NA	NA	32	1112	579	533	0.687266	0.844488	-0.157222	-0.293351	0.000698899	0.00825736	1	0	0	11.875	10.5	23	26	8006
ENSG00000245261	chr6	43191099	43193098	-	NA	NA	32	1103	537	566	0.534117	0.124758	0.40936	2.01355	5.59674e-06	0.00030215	1	0	0	14.0417	11.1923	24	26	572
ENSG00000237686	chr6	44041890	44043889	-	NA	101929705	29	1168	597	571	0.669246	0.482362	0.186884	0.464214	1.13833e-06	9.418e-05	1	0	0	15.9583	13.7692	24	26	5287
ENSG00000262179	chr6	44183176	44185175	+	NA	101929726	25	1038	468	570	0.467036	0.692853	-0.225816	-0.559123	1.51608e-05	0.000618891	1	0	0	15.3333	14.6923	24	26	4337
ENSG00000265700	chr6	44221523	44223522	-	MIR4647	100616124	29	1014	494	520	0.240507	0.438434	-0.197927	-0.840047	0.000364439	0.00530925	1	0	0	13.625	13.7692	24	26	2520
ENSG00000112782	chr6	46047633	46049632	-	CLIC5	53405	8	782	416	366	0.573866	0.799911	-0.226045	-0.524426	0.00173067	0.0155449	4	0	0	14.4167	14.7212	23.75	25.75	4648
ENSG00000112818	chr6	46759627	46761626	+	MEP1A	4224	13	604	310	294	0.355863	0.782169	-0.426306	-1.12684	1.80771e-05	0.000690567	3	0	0	14.0972	13.8205	23.6667	25.6667	1469
ENSG00000244694	chr6	48035926	48037925	-	PTCHD4	442213	80	1117	555	562	0.0693034	0.265036	-0.195733	-1.93519	0.205356	0.360529	11	0	0	13.2083	12.8811	23.8182	25.6364	17625
ENSG00000124490	chr6	49680775	49682774	-	CRISP2	7180	51	845	443	402	0.227426	0.436415	-0.208989	-1.05282	0.033868	0.119088	9	0	0	13.963	12.9957	24	26	8800
ENSG00000237674	chr6	52608955	52610954	-	GSTA7P	NA	6	790	424	366	0.173535	0.723327	-0.549791	-1.9984	1.1577e-07	1.86067e-05	1	0	0	14.5833	14.4615	24	26	192
ENSG00000243955	chr6	52668209	52670208	-	GSTA1	2938	13	779	379	400	0.558415	0.728527	-0.170112	-0.666945	0.0109503	0.0555469	4	0	0	14.1042	14.2981	24	26	6100
ENSG00000182793	chr6	52710394	52712393	-	GSTA5	221357	8	780	381	399	0.498609	0.694713	-0.196104	-0.678152	5.0433e-05	0.00137432	3	0	0	14.8056	14.7949	24	26	3460
ENSG00000174156	chr6	52773984	52775983	-	GSTA3	2940	15	797	437	360	0.897272	0.597552	0.29972	0.580276	0.000305426	0.00469955	2	0	0	14.9792	13.6154	24	26	4159
ENSG00000137251	chr6	54171157	54173156	+	TINAG	27283	8	783	345	438	0.464725	0.63383	-0.169105	-0.677919	0.000690427	0.00818853	3	0	0	11.7917	12.2308	23.3333	25.6667	3463
ENSG00000146151	chr6	55443513	55445512	-	HMGCLL1	54511	88	1049	452	597	0.183151	0.395998	-0.212847	-1.76089	0.000135808	0.00269499	11	0	0	13.2841	12.528	23.7273	25.6364	1559
ENSG00000266579	chr6	57357236	57359235	+	NA	NA	3	692	323	369	0.558288	0.749965	-0.191677	-0.419311	4.48099e-05	0.00126437	1	0	0	14.7083	15.6538	24	26	5844
ENSG00000112232	chr6	62995633	62997632	-	KHDRBS2	202559	82	986	483	503	0.0387041	0.206762	-0.168058	-2.17787	6.32362e-06	0.000329969	13	0	0	12.8462	12.9763	23.6923	25.9231	1787
ENSG00000112695	chr6	75959540	75961539	-	COX7A2	1347	5	728	301	427	0.383376	0.702804	-0.319428	-0.857595	0.00637092	0.038503	1	0	0	15.0417	12.6538	23	26	5120
ENSG00000118407	chr6	76202955	76204954	-	FILIP1	27145	16	781	400	381	0.252019	0.443456	-0.191438	-1.01584	0.251131	0.400306	8	0	0	13.8802	13.3894	24	25.75	19412
ENSG00000112706	chr6	76781896	76783895	-	IMPG1	3617	6	714	382	332	0.710997	0.478247	0.23275	0.562382	0.00459424	0.0306709	1	0	0	13.4167	13.8077	24	26	4635
ENSG00000065609	chr6	84418911	84420910	-	SNAP91	9892	79	911	446	465	0.0442908	0.209238	-0.164947	-2.18654	0.00313991	0.0235921	9	0	0	12.7778	12.594	23.7778	25.7778	4118
ENSG00000234155	chr6	86099405	86101404	-	NA	101928820	8	742	414	328	0.211624	0.608754	-0.39713	-1.48125	0.00102162	0.0107051	1	0	0	15.125	14.2692	24	26	2953
ENSG00000220563	chr6	86369825	86371824	-	PKMP3	NA	26	871	482	389	0.923646	0.768201	0.155445	0.262732	0.00267872	0.0210338	1	0	0	12.7917	13.4231	24	26	8729
ENSG00000238367	chr6	98470907	98472906	+	MIR2113	100302164	10	646	309	337	0.396845	0.616753	-0.219908	-0.623419	4.84518e-06	0.000272389	1	0	0	11.5833	12.7308	24	26	3831
ENSG00000203809	chr6	105387903	105389902	-	LINC00577	100113403	200	1238	598	640	0.149582	0.387282	-0.2377	-1.50828	1.84271e-06	0.00013576	9	0	0	13.6435	13	23.7778	25.8889	694
ENSG00000272102	chr6	105721136	105723135	-	NA	NA	25	956	534	422	0.529596	0.855016	-0.325419	-0.680846	1.67467e-09	7.97726e-07	1	0	0	14.375	14.0385	24	25	3439
ENSG00000235142	chr6	107234917	107236916	-	NA	100422737	21	963	588	375	0.216297	0.630694	-0.414397	-1.50142	0.000464126	0.0062595	1	0	0	16.5833	15.6538	24	26	2294
ENSG00000207577	chr6	107230500	107232499	+	MIR587	693172	16	932	474	458	0.0510039	0.254385	-0.203381	-2.11567	0.000610928	0.00749755	1	0	0	16.7917	16.2308	24	26	2521
ENSG00000146285	chr6	108145022	108147021	-	SCML4	256380	28	853	417	436	0.544057	0.371806	0.172251	0.64435	0.000598402	0.00739767	9	0	0	14.7269	13.8547	23.8889	26	3685
ENSG00000200926	chr6	111412036	111414035	-	RNU6-960P	NA	21	836	391	445	0.462	0.775089	-0.313089	-0.734071	0.000775186	0.00882508	1	0	0	13.0417	13	24	26	3077
ENSG00000216663	chr6	112647452	112649451	-	NA	NA	12	800	422	378	0.741874	0.572418	0.169456	0.368437	0.0323324	0.115548	1	0	0	13.3333	11.3846	24	26	8657
ENSG00000217770	chr6	112688147	112690146	-	FEM1AP3	NA	63	846	385	461	0.378511	0.552463	-0.173952	-0.534266	0.0171802	0.0753946	3	0	0	12.6389	12.1154	23.6667	25	7051
ENSG00000230943	chr6	113970777	113972776	-	NA	101927686	20	913	471	442	0.541986	0.837265	-0.295279	-0.618181	0.00124217	0.0122605	1	0	0	15.5417	15.0385	24	26	3868
ENSG00000175967	chr6	114223802	114225801	+	NA	285759	17	863	440	423	0.135625	0.358339	-0.222714	-1.33877	0.106083	0.246602	1	0	0	13.2917	13.5	24	25	13311
ENSG00000111816	chr6	116381422	116383421	-	FRK	2444	17	827	440	387	0.140172	0.457594	-0.317422	-1.70294	0.00556266	0.0350561	7	0	0	14.0952	13.0275	24	26	4910
ENSG00000111879	chr6	119470053	119472052	-	FAM184A	79632	22	870	439	431	0.592494	0.755165	-0.162671	-0.581788	1.78252e-05	0.000686026	5	0	0	14.0583	13.7154	23.8	25.6	4141
ENSG00000111906	chr6	125622783	125624782	-	HDDC2	51020	56	1003	526	477	0.243888	0.395496	-0.151607	-0.450825	6.59207e-05	0.00164306	8	0	0	12.9531	12.3173	22.625	24.875	5453
ENSG00000164483	chr6	130686071	130688070	-	SAMD3	154075	157	1274	653	621	0.0888891	0.244903	-0.156014	-1.90674	0.0016863	0.0152838	9	0	0	12.1389	11.6239	23.6667	25.7778	3414
ENSG00000164484	chr6	130685379	130687378	+	TMEM200A	114801	110	1104	564	540	0.10287	0.258647	-0.155777	-1.86506	0.00187291	0.0164081	7	0	0	12.1369	11.6593	23.7143	25.7143	3532
ENSG00000112319	chr6	133560236	133562235	+	EYA4	2070	50	852	425	427	0.25322	0.423214	-0.169994	-1.19706	0.000307286	0.00471644	24	0	0	12.6528	12.3574	23.6667	25.625	2016
ENSG00000118514	chr6	135270761	135272760	-	ALDH8A1	64577	13	800	432	368	0.552721	0.751453	-0.198733	-0.457624	3.35845e-05	0.00104674	6	0	0	13.7847	13.1859	24	25.5	5366
ENSG00000201012	chr6	135795248	135797247	-	NA	NA	11	734	364	370	0.840219	0.650093	0.190126	0.365165	0.0109598	0.0555803	1	0	0	13.0833	14.5769	24	26	6648
ENSG00000237596	chr6	136546234	136548233	-	NA	NA	25	829	439	390	0.475987	0.666974	-0.190987	-0.541589	0.00153533	0.0142966	2	0	0	13.1667	12.9423	24	26	4514
ENSG00000238099	chr6	139793693	139795692	-	NA	645434	35	878	462	416	0.133473	0.369831	-0.236358	-1.40458	0.000879991	0.00969714	1	0	0	15.4167	14.1923	24	26	2808
ENSG00000236822	chr6	142407870	142409869	+	NA	NA	43	831	442	389	0.123315	0.283522	-0.160207	-1.2846	7.92704e-05	0.00184982	6	0	0	13.9444	13.8782	23.8333	26	2016
ENSG00000270828	chr6	146057810	146059809	-	NA	NA	13	685	322	363	0.334211	0.67657	-0.342359	-1.07042	0.00773558	0.0439116	2	0	0	13.5	13.7308	24	26	5451
ENSG00000227748	chr6	147178817	147180816	+	NA	NA	26	787	383	404	0.81788	0.576419	0.241462	0.497491	0.000325558	0.00490034	1	0	0	16.5417	15.5	24	25	4936
ENSG00000236591	chr6	149353210	149355209	-	NA	NA	29	941	548	393	0.536191	0.272236	0.263955	0.952503	5.45761e-06	0.000296793	1	0	0	17.375	14	24	26	2044
ENSG00000178199	chr6	149805698	149807697	-	ZC3H12D	340152	29	991	484	507	0.751796	0.374221	0.377575	1.00787	0.000172759	0.00318064	9	0	0	13.6481	13.1624	23.8889	25.7778	1840
ENSG00000268592	chr6	150182233	150184232	+	NA	100652739	46	953	515	438	0.15188	0.336072	-0.184192	-0.794171	0.0101199	0.052815	3	0	0	13.8889	13.4359	24	26	5929
ENSG00000009765	chr6	150688528	150690527	+	IYD	389434	17	826	440	386	0.50418	0.710275	-0.206095	-0.597996	0.00273336	0.0213528	4	0	0	14.3438	13.6154	23.75	25.5	4014
ENSG00000074771	chr6	155776538	155778537	-	NOX3	50508	20	736	374	362	0.601657	0.762602	-0.160945	-0.357502	1.9398e-06	0.000140241	6	0	0.166667	13.8194	12.9936	24	25.6667	6780
ENSG00000219188	chr6	158936762	158938761	-	CACYBPP3	NA	77	1085	594	491	0.735919	0.572277	0.163642	0.417654	0.00084688	0.00938912	5	0	0	13.6417	12.7077	24	25.8	5871
ENSG00000164674	chr6	159069546	159071545	+	SYTL3	94120	31	865	395	470	0.755097	0.424512	0.330585	0.910302	0.0124255	0.0603877	7	0	0	13.6964	13.3187	24	25.5714	6365
ENSG00000164691	chr6	159465685	159467684	-	TAGAP	117289	31	846	419	427	0.445662	0.27797	0.167692	0.566973	0.0068321	0.0404166	5	0	0	13.3833	13.4154	24	25.6	5230
ENSG00000213071	chr6	160931657	160933656	-	LPAL2	80350	13	787	427	360	0.586993	0.826427	-0.239434	-0.57202	9.07141e-06	0.00042724	2	0	0	14.6667	13.9615	24	26	4229
ENSG00000122194	chr6	161121770	161123769	+	PLG	5340	18	805	377	428	0.564166	0.754445	-0.190278	-0.527219	1.28911e-05	0.000557886	3	0	0	13.8333	14.9359	24	25.6667	4629
ENSG00000112530	chr6	163146664	163148663	+	PACRG	135138	62	889	432	457	0.246444	0.398264	-0.15182	-0.769538	0.0508931	0.156446	7	0	0	13.1369	12.6209	24	25.4286	10066
ENSG00000216966	chr6	167621886	167623885	-	NA	NA	49	1087	565	522	0.521394	0.677017	-0.155623	-0.360769	0.000110538	0.0023252	2	0	0	13.625	12.7692	24	25	6727
ENSG00000272549	chr6	168079451	168081450	-	NA	401286	56	1033	540	493	0.580876	0.387073	0.193803	0.57345	0.0736809	0.197909	1	0	0	15.2917	14.9231	24	25	11520
ENSG00000146521	chr6	168197040	168199039	-	C6orf123	NA	90	1113	551	562	0.649185	0.472004	0.177181	0.588404	0.221704	0.375284	11	0	0	13.8485	13.4266	23.6364	25.8182	18280
ENSG00000224417	chr6	168702295	168704294	-	NA	NA	39	999	545	454	0.579641	0.760254	-0.180613	-0.657366	0.00232922	0.0191233	2	0	0	12.1667	11.5769	23.5	25.5	3768
ENSG00000272848	chr6	169826665	169828664	-	NA	NA	36	1006	468	538	0.696532	0.472021	0.22451	0.551657	7.92705e-05	0.00184982	1	0	0	13.4167	14	24	26	4423
ENSG00000273100	chr6	170492405	170494404	+	NA	NA	82	1247	609	638	0.565736	0.722183	-0.156447	-0.560919	0.0147094	0.06755	4	0	0	13.1042	12.1442	24	26	6738
ENSG00000230960	chr6	170571158	170573157	-	NA	154449	63	1075	561	514	0.784104	0.61029	0.173815	0.387251	0.0128887	0.0618989	9	0	0	13.1157	13.0385	24	25	6443
ENSG00000271820	chr6	170585351	170587350	-	NA	285804	61	1009	531	478	0.760033	0.568186	0.191847	0.414029	0.000181561	0.00329698	4	0	0	13.0625	13.1731	24	25.75	5922
ENSG00000249852	chr7	229058	231057	-	NA	NA	68	1101	499	602	0.795972	0.552768	0.243204	0.52059	6.00885e-07	6.15668e-05	4	0	0	12.4062	11	23.75	25.5	4681
ENSG00000229380	chr7	600095	602094	+	NA	101927000	84	1191	659	532	0.543109	0.742762	-0.199653	-0.580337	0.107393	0.248509	9	0	0	14.1157	13.312	23.7778	25.4444	13372
ENSG00000237181	chr7	641322	643321	+	NA	101926963	79	1246	546	700	0.823492	0.534638	0.288854	0.690252	0.00121266	0.0120703	3	0	0	12.7222	11.7949	23.3333	25	3370
ENSG00000164849	chr7	1082712	1084711	+	GPR146	115330	105	1146	572	574	0.119271	0.276244	-0.156974	-0.840463	0.00170206	0.0153817	8	0	0	14.1823	13.8125	24	26	3424
ENSG00000157778	chr7	1610142	1612141	-	PSMG3	84262	59	1014	518	496	0.35769	0.17195	0.185739	0.522609	0.00875472	0.0478304	2	0	0	12.5	13.1923	24	25.5	5663
ENSG00000238781	chr7	4727611	4729610	+	NA	NA	40	941	510	431	0.514405	0.665147	-0.150741	-0.375833	0.00947997	0.0504625	2	0	0	13.5417	13.3846	24	26	6478
ENSG00000157927	chr7	4922851	4924850	-	RADIL	55698	102	1175	593	582	0.0896686	0.240256	-0.150587	-1.44517	0.00824118	0.0458876	7	0	0	12.5357	12.1044	23.8571	25.2857	5557
ENSG00000228010	chr7	6702105	6704104	+	NA	NA	94	1193	470	723	0.138719	0.324914	-0.186194	-1.83305	1.36334e-09	7.24424e-07	6	0	0	14.625	14.9679	24	26	1407
ENSG00000106399	chr7	7757739	7759738	-	RPA3	6119	6	661	300	361	0.794034	0.424901	0.369134	0.886572	1.10566e-05	0.000497998	1	0	0	12.0417	11.2692	24	26	2304
ENSG00000187546	chr7	15601141	15603140	-	AGMO	392636	13	718	340	378	0.0931952	0.382495	-0.289299	-1.9273	5.7359e-05	0.00149777	1	0	0	17.125	16.2692	24	26	1185
ENSG00000229108	chr7	15726503	15728502	+	NA	101927524	68	960	476	484	0.0618805	0.287937	-0.226057	-1.91676	0.000412426	0.00576023	6	0	0	12.8194	12.8077	23.6667	25.8333	2214
ENSG00000122691	chr7	19156796	19158795	-	TWIST1	7291	149	1258	611	647	0.0683562	0.256511	-0.188155	-1.87007	3.48731e-05	0.00107371	29	0	0	12.6394	12.3462	23.8621	25.8966	1369
ENSG00000232821	chr7	19150597	19152596	+	NA	NA	65	961	538	423	0.141895	0.357217	-0.215322	-1.56948	3.80646e-05	0.00113691	5	0	0	13.7583	13.7308	23.6	25.6	1036
ENSG00000236536	chr7	19158056	19160055	+	NA	NA	53	973	470	503	0.0847636	0.290356	-0.205592	-1.68202	3.30069e-05	0.00103479	13	0	0	12.3109	11.9675	23.9231	25.6923	1086
ENSG00000229533	chr7	19182416	19184415	+	NA	NA	64	967	471	496	0.0786708	0.295531	-0.21686	-1.95865	4.99869e-07	5.2432e-05	8	0	0	14.3333	12.4615	23.875	25.5	926
ENSG00000146618	chr7	19184545	19186544	-	FERD3L	222894	70	946	479	467	0.0443146	0.250778	-0.206464	-2.2255	4.266e-09	1.6065e-06	8	0	0	14.2812	13.3942	23.875	25.625	1059
ENSG00000183742	chr7	20256528	20258527	-	MACC1	346389	6	770	434	336	0.148881	0.35761	-0.208729	-1.1533	5.18699e-05	0.00140176	4	0	0	13.4167	12.3942	23.75	25.5	1398
ENSG00000233834	chr7	20255700	20257699	+	NA	100506098	7	721	395	326	0.148881	0.35761	-0.208729	-1.1533	5.18699e-05	0.00140176	4	0	0	13.4167	12.3942	23.75	25.5	1398
ENSG00000232949	chr7	22627824	22629823	+	NA	NA	20	933	495	438	0.816283	0.591648	0.224635	0.457717	0.000108404	0.00229279	1	0	0	15.5833	15.4615	24	26	5363
ENSG00000122585	chr7	24322282	24324281	+	NPY	4852	108	1067	536	531	0.0621811	0.23498	-0.172799	-2.02972	0.00962846	0.0509724	10	0	0	13.1333	13.0577	23.9	26	5845
ENSG00000233429	chr7	27133766	27135765	+	HOTAIRM1	100506311	76	1060	475	585	0.142954	0.360293	-0.217338	-1.42084	0.000350256	0.00513892	12	0	0	14.2812	13.3974	24	25.75	2109
ENSG00000105996	chr7	27141931	27143930	-	HOXA2	3199	74	1029	490	539	0.149631	0.340867	-0.191236	-1.26944	0.025178	0.0975803	27	0	0	13.463	12.8105	23.7037	25.7778	7984
ENSG00000105997	chr7	27191701	27193700	-	HOXA3	3200	71	1051	570	481	0.126895	0.350248	-0.223353	-1.67297	0.000291483	0.00457835	9	0	0	13.6944	13.0171	23.7778	25.6667	1969
ENSG00000253552	chr7	27145896	27147895	+	HOXA-AS2	285943	100	1043	515	528	0.2839	0.549684	-0.265783	-1.14396	0.00483151	0.0318224	9	0	0	13.8472	13.2137	23.8889	26	4698
ENSG00000197576	chr7	27169919	27171918	-	HOXA4	3201	117	1117	551	566	0.164742	0.481839	-0.317097	-1.64451	5.17393e-06	0.000286399	23	0	0	13.3261	12.8077	23.8696	25.4348	559
ENSG00000273433	chr7	27191681	27193680	-	NA	NA	71	1052	567	485	0.126895	0.350248	-0.223353	-1.67297	0.000291483	0.00457835	9	0	0	13.6944	13.0171	23.7778	25.6667	1969
ENSG00000254369	chr7	27168096	27170095	+	HOXA-AS3	100133311	91	1104	505	599	0.271454	0.566513	-0.29506	-1.28065	0.00896742	0.0485782	10	0	0	12.5292	12.5269	23.8	25.8	5712
ENSG00000106004	chr7	27182788	27184787	-	HOXA5	3202	144	1163	540	623	0.240742	0.573123	-0.332381	-1.34195	0.000519267	0.00676807	45	0	0	13.475	12.9735	23.6889	25.6444	2374
ENSG00000272801	chr7	27191718	27193717	-	NA	NA	71	1051	572	479	0.158529	0.397275	-0.238747	-1.59305	0.000202049	0.00355631	10	0	0	13.925	13.3154	23.8	25.7	1758
ENSG00000122592	chr7	27197056	27199055	-	HOXA7	3204	75	1077	555	522	0.210532	0.417171	-0.206639	-1.17924	0.00127005	0.0124444	12	0	0	14.2188	13.7949	23.8333	25.75	3158
ENSG00000270182	chr7	27196463	27198462	+	NA	NA	95	1170	614	556	0.185726	0.37778	-0.192055	-1.20442	0.00140097	0.0133414	15	0	0	14.0861	13.6179	23.8667	25.6	3248
ENSG00000253187	chr7	27206738	27208737	+	HOXA10-AS	442920;100874323	60	1029	521	508	0.239991	0.414359	-0.174369	-1.03812	0.00030775	0.00471733	5	0	0	13.6583	12.0385	24	26	2018
ENSG00000253308	chr7	27280348	27282347	-	NA	NA	49	992	492	500	0.227909	0.378147	-0.150237	-1.03108	0.000397347	0.00563996	20	0	0	13.4833	13.1558	23.85	25.7	2332
ENSG00000106038	chr7	27280664	27282663	+	EVX1	2128	68	1037	523	514	0.204501	0.355406	-0.150906	-1.0931	0.000300009	0.00464857	22	0	0	13.6061	13.299	23.8636	25.7273	2318
ENSG00000006625	chr7	30590596	30592595	-	GGCT	79017	21	907	428	479	0.0592861	0.286574	-0.227288	-2.09776	3.80172e-07	4.18636e-05	1	0	0	16.3333	15.7692	24	26	772
ENSG00000241644	chr7	30736101	30738100	+	INMT	11185	30	1051	534	517	0.830215	0.539995	0.290219	0.67691	7.98755e-06	0.00038984	4	0	0	14.7396	15.1346	24	26	3472
ENSG00000229263	chr7	30842527	30844526	-	NA	NA	11	914	433	481	0.652245	0.432135	0.220111	0.58288	0.000250021	0.00411074	1	0	0	13.875	12.9615	24	26	4127
ENSG00000250424	chr7	30891510	30893509	+	NA	NA	30	1032	477	555	0.868595	0.558318	0.310277	0.628501	0.000101306	0.00219517	1	0	0	12.9583	11.5769	24	26	3799
ENSG00000240583	chr7	30891510	30893509	+	AQP1	358	30	1032	477	555	0.868595	0.558318	0.310277	0.628501	0.000101306	0.00219517	1	0	0	12.9583	11.5769	24	26	3799
ENSG00000164600	chr7	31380009	31382008	-	NEUROD6	63974	17	771	413	358	0.357196	0.509737	-0.15254	-0.663405	0.00107478	0.0110598	4	0	0	14.4271	13.5385	24	25.75	3570
ENSG00000164532	chr7	35293259	35295258	-	TBX20	57057	138	1163	576	587	0.0932579	0.296019	-0.202761	-1.86857	2.66614e-06	0.000176656	14	0	0	14.625	13.9725	24	25.7857	1131
ENSG00000136250	chr7	36763655	36765654	-	AOAH	313	21	860	413	447	0.83384	0.62805	0.20579	0.457468	0.00584777	0.0362766	7	0	0	13.3512	12.6374	23.7143	25.4286	5369
ENSG00000078053	chr7	38670668	38672667	-	AMPH	273	90	1135	517	618	0.120275	0.339008	-0.218733	-2.55433	9.24281e-06	0.000433334	7	0	0	12.4405	12.1374	23.7143	25.5714	901
ENSG00000106536	chr7	39016098	39018097	+	POU6F2	11281	22	708	349	359	0.29547	0.775237	-0.479768	-1.36578	0.0026953	0.0211302	3	0	0	15.625	15.5385	24	26	3947
ENSG00000002746	chr7	43150698	43152697	+	HECW1	23072	85	1057	475	582	0.0815775	0.25782	-0.176242	-1.71296	0.00103214	0.0107751	9	0	0	13.9398	13.5214	24	25.7778	2964
ENSG00000136286	chr7	45018198	45020197	-	MYO1G	64005	32	1096	572	524	0.789508	0.557301	0.232207	0.500064	0.0015638	0.0145007	7	0	0	14.4405	13.2198	24	25.7143	4907
ENSG00000214754	chr7	47090891	47092890	+	NA	NA	91	981	495	486	0.346643	0.505208	-0.158565	-0.591858	0.146024	0.298583	3	0	0	14.3194	13.5	24	25.6667	15131
ENSG00000188730	chr7	49811757	49813756	+	VWC2	375567	140	1176	516	660	0.123452	0.340997	-0.217545	-2.67057	2.35831e-10	2.28041e-07	9	0	0	13.2407	13.1026	24	25.6667	919
ENSG00000185811	chr7	50342220	50344219	+	IKZF1	10320	206	1391	671	720	0.214767	0.392334	-0.177567	-1.80578	0.00548994	0.0347464	6	0	0	13.1875	13.0064	24	25.8333	4889
ENSG00000229403	chr7	51680447	51682446	+	NA	NA	17	899	407	492	0.542272	0.818822	-0.27655	-0.585682	2.53197e-09	1.0788e-06	1	0	0	14.7083	13.1923	24	26	4104
ENSG00000164776	chr7	56160190	56162189	-	PHKG1	5260	42	1058	531	527	0.191432	0.405925	-0.214493	-1.43846	1.89929e-06	0.000138281	10	0	0	13.925	12.9846	24	25.3	949
ENSG00000233028	chr7	56241827	56243826	+	NA	NA	140	1316	541	775	0.356635	0.523493	-0.166858	-0.778185	0.0187619	0.080076	7	0	0	13.7738	12.7967	23.8571	25.7143	7250
ENSG00000227491	chr7	56296976	56298975	-	CCNJP1	NA	42	831	418	413	0.297752	0.492273	-0.19452	-1.17707	0.00361388	0.0259694	5	0	0	12.9	11.9462	24	26	4306
ENSG00000223559	chr7	56354423	56356422	+	NA	NA	74	929	432	497	0.362532	0.568952	-0.206421	-0.909163	5.13241e-05	0.00139309	2	0	0	13.4792	13.4808	24	26	2204
ENSG00000233288	chr7	56605324	56607323	-	NA	101928401	86	1179	551	628	0.231745	0.408544	-0.176799	-0.950545	0.0021849	0.0183138	6	0	0	13.3194	12.7564	23.8333	25.5	3691
ENSG00000227182	chr7	57482930	57484929	-	VN1R28P	NA	111	1044	509	535	0.383576	0.536518	-0.152942	-0.507023	0.00870175	0.0476088	7	0	0	13.869	13.2747	24	25.8571	5655
ENSG00000235368	chr7	57482707	57484706	+	NA	NA	95	997	486	511	0.376668	0.544756	-0.168088	-0.566492	0.0053733	0.0342605	5	0	0	13.5917	13.3154	24	25.8	4853
ENSG00000224458	chr7	63559183	63561182	+	GUSBP6	NA	92	1152	544	608	0.348739	0.557444	-0.208705	-0.765346	0.00178682	0.0158604	5	0	0	11.5	10.7923	23.6	24.4	3486
ENSG00000235227	chr7	63640771	63642770	-	VN1R38P	NA	112	1043	511	532	0.390063	0.548409	-0.158346	-0.597965	0.00114928	0.0115951	4	0	0	12.7083	12.4808	24	25.75	4015
ENSG00000213642	chr7	64030316	64032315	-	NA	NA	71	956	459	497	0.159571	0.337379	-0.177808	-1.09135	0.0473614	0.14896	3	0	0	12.3472	12.1282	23.6667	25.6667	9838
ENSG00000189316	chr7	64349979	64351978	-	NA	NA	33	1108	527	581	0.361355	0.518122	-0.156767	-0.472203	0.00159412	0.0147113	2	0	0	13.8958	11.8077	23.5	25.5	5205
ENSG00000270948	chr7	64402805	64404804	-	NA	NA	64	945	486	459	0.31491	0.479866	-0.164956	-0.586835	0.461017	0.533028	2	0	0	12.7917	12.5962	23	26	26762
ENSG00000185274	chr7	70595655	70597654	+	WBSCR17	64409	191	1266	620	646	0.046706	0.326293	-0.279587	-2.67948	1.08771e-14	1.68285e-10	7	0	0	13.3274	12.4176	23.8571	25.8571	411
ENSG00000261467	chr7	73398822	73400821	+	NA	NA	55	1220	533	687	0.800525	0.595751	0.204774	0.420133	7.23419e-05	0.00173595	1	0	0	15.875	14.1154	24	26	5836
ENSG00000232415	chr7	73476115	73478114	-	NA	NA	58	1190	616	574	0.129999	0.420516	-0.290517	-1.62065	6.41187e-05	0.00162208	1	0	0	14.5	14.2308	24	26	1223
ENSG00000252538	chr7	73672447	73674446	-	RNU6-1070P	NA	43	968	456	512	0.512757	0.730222	-0.217465	-0.501818	0.0108365	0.0552048	1	0	0	13.2917	12.8846	24	26	6074
ENSG00000006606	chr7	75418715	75420714	-	CCL26	10344	20	962	601	361	0.723505	0.543883	0.179622	0.408245	0.00135491	0.0130161	3	0	0	12.8056	11.7821	23.6667	25.3333	5989
ENSG00000135218	chr7	79997391	79999390	+	CD36	948	35	850	398	452	0.560938	0.773212	-0.212275	-0.493406	4.98156e-05	0.00136521	3	0	0	14.0278	14.8333	23.6667	26	4984
ENSG00000075223	chr7	80551176	80553175	-	SEMA3C	10512	14	704	360	344	0.538402	0.722918	-0.184516	-0.568144	0.00182914	0.0161389	2	0	0	14.9375	14.0769	24	25.5	4260
ENSG00000177409	chr7	92777183	92779182	-	SAMD9L	219285	15	771	379	392	0.662271	0.876974	-0.214703	-0.399848	6.22505e-09	2.14024e-06	1	0	0	17.3333	14.6154	24	26	6107
ENSG00000105825	chr7	93519804	93521803	-	TFPI2	7980	74	938	442	496	0.173199	0.341908	-0.168709	-1.64485	0.0797874	0.207934	21	0	0	13.623	12.8462	23.8571	25.619	11873
ENSG00000234695	chr7	93518725	93520724	+	NA	NA	97	1022	456	566	0.0839813	0.2786	-0.194619	-1.90675	0.0878114	0.220201	21	0	0	13.9266	13.2949	23.9524	25.7143	12337
ENSG00000233942	chr7	95099647	95101646	+	NA	NA	11	796	402	394	0.159262	0.382204	-0.222942	-1.21235	0.00191061	0.0166629	1	0	0	15.125	12.6923	24	26	3548
ENSG00000106236	chr7	98245109	98247108	+	NPTX2	4885	182	1257	632	625	0.106333	0.347524	-0.241191	-2.18471	1.05243e-09	6.3836e-07	5	0	0	12.9	12.8231	24	25.4	652
ENSG00000021461	chr7	99424136	99426135	+	CYP3A43	64816	9	841	389	452	0.32035	0.751878	-0.431529	-1.32091	1.56177e-07	2.30123e-05	4	0	0	12.875	11.5673	23.5	25.5	1035
ENSG00000222482	chr7	99817244	99819243	-	NA	NA	56	1282	653	629	0.769665	0.61792	0.151745	0.30047	0.623967	0.656358	2	0	0	14.8333	13.5769	24	26	29416
ENSG00000106327	chr7	100239903	100241902	-	TFR2	7036	44	1135	663	472	0.863693	0.613601	0.250092	0.49556	0.00271484	0.0212454	2	0	0	14.3958	14.0192	23.5	25	4955
ENSG00000077080	chr7	100253585	100255584	-	ACTL6B	51412	83	1139	552	587	0.324244	0.495613	-0.171368	-1.33006	1.55417e-06	0.000119332	8	0	0	13.0833	12	23.75	25.75	1704
ENSG00000232301	chr7	100941394	100943393	+	NA	101927721	74	1056	541	515	0.0360608	0.293566	-0.257505	-2.70174	3.71025e-09	1.43508e-06	2	0	0	10.9583	10.8654	24	26	544
ENSG00000160999	chr7	101926905	101928904	+	SH2B2	10603	52	1174	663	511	0.775472	0.596687	0.178786	0.381026	0.00608942	0.0371794	5	0	0	14.2417	14.1923	23.8	26	6412
ENSG00000264675	chr7	101934869	101936868	+	MIR4285	100422858	58	1167	515	652	0.20032	0.356981	-0.156661	-0.73131	0.0335169	0.118351	6	0	0	14.1042	13.3782	23.6667	25.6667	8763
ENSG00000128606	chr7	102551938	102553937	+	LRRC17	10234	12	800	438	362	0.762993	0.596035	0.166958	0.385986	0.00470665	0.0311925	7	0	0	13.2262	13.489	24	26	6323
ENSG00000225329	chr7	104566578	104568577	-	NA	NA	24	901	446	455	0.308898	0.810957	-0.502058	-1.4135	1.05391e-05	0.000481701	3	0	0	14.1389	14.359	24	25.6667	867
ENSG00000105851	chr7	106504223	106506222	+	PIK3CG	5294	16	810	424	386	0.817497	0.630265	0.187232	0.393092	0.0715309	0.194088	7	0	0	14.7619	14.033	23.8571	26	11404
ENSG00000238297	chr7	107639928	107641927	-	NA	NA	26	864	441	423	0.738431	0.403103	0.335328	0.92503	2.64637e-07	3.35601e-05	3	0	0	15.5278	13.859	24	26	2147
ENSG00000146802	chr7	112430148	112432147	-	TMEM168	64418	83	1017	558	459	0.404981	0.193426	0.211555	1.31221	3.49546e-05	0.00107515	11	0	0	13.8561	12.6294	23.9091	25.6364	1066
ENSG00000225457	chr7	112739218	112741217	+	NA	NA	16	815	398	417	0.168346	0.62782	-0.459475	-1.83847	0.0182363	0.0785235	1	0	0	15.6667	15.4231	24	26	7184
ENSG00000198898	chr7	116449624	116451623	+	CAPZA2	830	10	722	377	345	0.108989	0.286578	-0.177588	-1.23967	0.0010161	0.0106581	2	0	0	13.3333	13.6154	24	25.5	2950
ENSG00000237974	chr7	117126291	117128290	+	NA	NA	10	791	298	493	0.55839	0.720336	-0.161947	-0.361681	0.00177043	0.0157466	1	0	0	13.7917	11.8462	24	24	6706
ENSG00000212628	chr7	120723368	120725367	-	RNA5SP241	NA	12	814	424	390	0.855468	0.536096	0.319372	0.664325	0.000297436	0.00462258	1	0	0	14.6667	12.4615	24	26	3558
ENSG00000081800	chr7	122839541	122841540	-	SLC13A1	6561	7	714	359	355	0.537432	0.771351	-0.233919	-0.789246	0.000913975	0.00994818	2	0	0	14.9167	13.1154	24	26	2840
ENSG00000179562	chr7	127233166	127235165	-	GCC1	79571	21	1026	453	573	0.382271	0.789287	-0.407017	-1.02917	1.98059e-08	5.22771e-06	4	0	0	13.8542	12.7212	23.5	25.5	1775
ENSG00000128594	chr7	127671661	127673660	-	LRRC4	64101	194	1358	697	661	0.509875	0.346611	0.163264	0.648196	0.0871411	0.219185	8	0	0	14.0208	13.7837	23.875	26	12302
ENSG00000174697	chr7	127879837	127881836	+	LEP	3952	91	1153	594	559	0.322513	0.524142	-0.201629	-1.10576	0.000149234	0.00287017	9	0	0	12.8611	12.3675	24	25.7778	1608
ENSG00000158516	chr7	129905167	129907166	+	CPA2	1358	15	795	375	420	0.416949	0.786667	-0.369718	-0.901417	3.29752e-08	7.55815e-06	2	0	0	15.0625	14.6538	24	25.5	2236
ENSG00000128510	chr7	129931474	129933473	+	CPA4	51200	22	896	475	421	0.623105	0.804074	-0.180969	-0.350994	7.55214e-07	7.14635e-05	5	0	0	13.5583	12.9308	23.8	26	6887
ENSG00000091704	chr7	130018680	130020679	+	CPA1	1357	42	1180	505	675	0.369798	0.621369	-0.251571	-0.874594	1.06136e-05	0.000482968	7	0	0	12.2857	12.5165	23.1429	25.5714	2364
ENSG00000272701	chr7	130125525	130127524	-	NA	NA	86	1083	436	647	0.296891	0.46314	-0.166248	-0.847356	0.000924436	0.0100161	16	0	0	13.4167	12.4375	24	25.625	2855
ENSG00000199043	chr7	130134452	130136451	+	MIR335	442904	13	757	350	407	0.662796	0.8304	-0.167604	-0.399225	6.88865e-05	0.00169575	4	0	0	13.1667	13.125	23.5	26	6114
ENSG00000237821	chr7	132854773	132856772	-	NA	NA	32	875	476	399	0.850735	0.689351	0.161384	0.299552	0.493493	0.555137	1	0	0	13.25	13.5	24	26	27507
ENSG00000227471	chr7	134232388	134234387	+	AKR1B15	441282	40	929	489	440	0.764757	0.5511	0.213658	0.47809	0.0323582	0.115592	2	0	0	14.0417	14.0385	23.5	26	8662
ENSG00000122786	chr7	134427503	134429502	+	CALD1	800	13	814	363	451	0.536117	0.687448	-0.151332	-0.352877	0.00945051	0.050375	1	0	0	16.0833	12.9231	24	26	6856
ENSG00000157680	chr7	137531339	137533338	-	DGKI	9162	134	1159	601	558	0.150833	0.329097	-0.178264	-1.69266	0.000645127	0.00780278	7	0	0	13.3929	13.1154	24	26	2558
ENSG00000237243	chr7	137636594	137638593	+	NA	NA	27	882	470	412	0.865248	0.679526	0.185722	0.345149	1.74523e-07	2.51176e-05	2	0	0	14.2292	12.7308	24	26	6994
ENSG00000213238	chr7	137982730	137984729	-	NA	NA	12	736	356	380	0.916755	0.760452	0.156303	0.300821	0.000181676	0.00329712	2	0	0	14.3333	14.8654	24	26	7842
ENSG00000252188	chr7	138309425	138311424	-	NA	NA	13	859	455	404	0.759244	0.419338	0.339906	0.841329	0.000104466	0.00224478	1	0	0	11	11.1538	24	25	2510
ENSG00000199646	chr7	138560712	138562711	-	RNU6-1272P	NA	23	806	429	377	0.877928	0.466494	0.411435	0.897986	6.10683e-10	4.19919e-07	1	0	0	12.4167	12.2692	24	26	2254
ENSG00000236279	chr7	139207102	139209101	+	CLEC2L	154790	174	1332	640	692	0.0784701	0.237279	-0.158809	-1.46602	0.00958386	0.0508215	8	0	0	14.1979	13.2404	24	25.625	5835
ENSG00000261629	chr7	141130569	141132568	-	NA	NA	23	844	475	369	0.154083	0.316506	-0.162423	-0.99268	0.0556507	0.16572	1	0	0	12.8333	11.6923	24	26	10391
ENSG00000211706	chr7	142026621	142028620	+	TRBV6-1	NA	26	950	474	476	0.669968	0.422636	0.247331	0.695214	0.00298634	0.0227546	3	0	0	12.8333	12.7436	23.6667	26	4061
ENSG00000211745	chr7	142043752	142045751	+	TRBV4-2	NA	23	892	497	395	0.751519	0.59559	0.155929	0.344283	0.0330682	0.117302	4	0	0	14.9167	14.3077	24	26	8723
ENSG00000241911	chr7	142417712	142419711	+	TRBVB	NA	15	830	392	438	0.440729	0.619325	-0.178596	-0.481545	2.43167e-06	0.000165334	1	0	0	12.5417	14.4615	24	26	5104
ENSG00000232869	chr7	142446553	142448552	+	TRBV29-1	NA	14	792	339	453	0.345603	0.539945	-0.194342	-0.588551	1.34733e-05	0.000571103	2	0	0	14.375	13.6538	23	26	4086
ENSG00000204983	chr7	142455819	142457818	+	PRSS1	5644;5645	19	993	564	429	0.51945	0.677278	-0.157828	-0.426284	0.000334868	0.00498404	3	0	0	13.8056	13.1154	23.6667	26	5765
ENSG00000211764	chr7	142492549	142494548	+	TRBJ2-1	NA	43	956	443	513	0.606758	0.440856	0.165901	0.494159	5.73084e-05	0.00149771	7	0	0	13.5893	12.8791	24	26	4975
ENSG00000165125	chr7	142583008	142585007	-	TRPV6	55503	34	1078	553	525	0.359795	0.5219	-0.162105	-0.636632	0.00226096	0.0187011	6	0	0	12.8889	12.4744	23.5	26	3748
ENSG00000239419	chr7	142986208	142988207	+	RN7SL535P	NA	25	867	423	444	0.466121	0.254419	0.211702	0.74073	2.25634e-05	0.000813376	2	0	0	15.5833	14.75	24	26	3032
ENSG00000244479	chr7	144052775	144054774	-	OR2A1-AS1	101928492;101928605	31	945	414	531	0.566263	0.884915	-0.318651	-0.635022	3.41567e-06	0.000209972	1	0	0	14.0417	13.8077	24	26	3757
ENSG00000050327	chr7	144050881	144052880	+	ARHGEF5	7984	100	1174	560	614	0.190474	0.367172	-0.176697	-0.911804	0.00448774	0.0301747	1	0	0	13.8333	13.1538	24	26	4602
ENSG00000174469	chr7	145811953	145813952	+	CNTNAP2	26047	99	1058	515	543	0.0517364	0.213428	-0.161691	-1.99992	0.0611402	0.175889	14	0	0	13.1101	12.6346	23.7143	25.7143	10756
ENSG00000264918	chr7	148427521	148429520	-	NA	NA	19	808	383	425	0.729508	0.549268	0.18024	0.403026	0.000311155	0.00474906	1	0	0	13.2917	13.0769	23	26	6067
ENSG00000251712	chr7	148516604	148518603	+	RNU7-20P	NA	12	664	351	313	0.336897	0.503007	-0.16611	-0.564471	0.267165	0.411615	1	0	0	14.5	12.9615	24	25	20084
ENSG00000188707	chr7	150025438	150027437	+	ZBED6CL	113763	45	1076	535	541	0.53906	0.710505	-0.171446	-0.50418	0.00124308	0.0122655	5	0	0	13.0833	12.2385	23.6	25.8	4859
ENSG00000106560	chr7	150381285	150383284	+	GIMAP2	26157	15	782	407	375	0.52229	0.20671	0.31558	1.35438	0.00271549	0.0212454	2	0	0	13.3125	13.4808	24	26	3955
ENSG00000243836	chr7	151104747	151106746	+	WDR86-AS1	100131176	82	1122	568	554	0.46645	0.217621	0.248829	1.15531	0.00104717	0.0108597	3	0	0	14.25	14.1923	24	26	2983
ENSG00000265810	chr7	151130226	151132225	-	MIR3907	100500835	34	1125	557	568	0.817634	0.637267	0.180367	0.354631	0.0635952	0.180009	1	0	0	14.2917	13.1538	24	26	10931
ENSG00000130226	chr7	153582682	153584681	+	DPP6	1804	131	1143	601	542	0.0643244	0.363527	-0.299203	-2.4605	4.38731e-12	1.23415e-08	7	0	0	13.631	12.5879	24	26	309
ENSG00000235029	chr7	156797501	156799500	+	MNX1-AS2	NA	160	1259	644	615	0.516424	0.328887	0.187538	0.647419	2.35423e-05	0.000835402	8	0	0	13.6146	13.0529	24	25.625	3664
ENSG00000233038	chr7	157645721	157647720	+	NA	100506585	72	1192	568	624	0.851635	0.633256	0.218379	0.489151	1.47834e-05	0.000609924	6	0	0	14.3264	14.2949	24	25.8333	5021
ENSG00000106018	chr7	158937150	158939149	-	VIPR2	7434	164	1213	690	523	0.166982	0.402915	-0.235933	-2.19988	4.66283e-07	4.90755e-05	7	0	0	14.6726	13.7253	24	26	702
ENSG00000104714	chr8	687607	689606	-	ERICH1	157697;101927618	230	1407	612	795	0.0503245	0.221054	-0.170729	-2.11474	0.000276918	0.00440956	6	0	0	12.7778	12.1859	23.6667	25.6667	1943
ENSG00000182372	chr8	1702444	1704443	+	CLN8	2055;101927714	33	955	519	436	0.312012	0.113072	0.19894	1.40311	0.0263886	0.100721	2	0	0	15.7083	15.1346	24	26	8107
ENSG00000183117	chr8	4851995	4853994	-	CSMD1	64478	80	1087	492	595	0.138814	0.3178	-0.178985	-1.57162	3.27573e-06	0.000205255	7	0	0	13.8095	12.7692	23.8571	25.8571	1517
ENSG00000091879	chr8	6420431	6422430	-	ANGPT2	285	30	839	454	385	0.677142	0.488986	0.188156	0.468775	2.64205e-06	0.000175645	5	0	0	12.9667	12.4615	23.2	25.6	5232
ENSG00000254715	chr8	7563914	7565913	-	OR7E154P	NA	54	1024	550	474	0.348235	0.514866	-0.166631	-0.551043	0.00790413	0.0445902	1	0	0	12.5833	13.6154	24	26	5485
ENSG00000254153	chr8	8318348	8320347	-	NA	NA	25	909	425	484	0.308998	0.712757	-0.403759	-1.17996	9.13301e-05	0.00204545	1	0	0	14.8333	15.8077	24	26	1380
ENSG00000248896	chr8	10585324	10587323	+	NA	NA	50	990	496	494	0.675458	0.443106	0.232352	0.665145	0.00634962	0.0384193	10	0	0	13.8583	13.1423	24	25.8	5114
ENSG00000254839	chr8	10924100	10926099	-	NA	101929269	37	1097	562	535	0.746209	0.539327	0.206882	0.458773	0.000269375	0.00431943	2	0	0	14.0625	13.3462	24	26	5349
ENSG00000249316	chr8	11139511	11141510	-	NA	NA	27	853	376	477	0.221609	0.376515	-0.154906	-0.778117	0.0916534	0.225961	2	0	0	15.5417	15.0385	24	26	12551
ENSG00000199368	chr8	11249527	11251526	-	RNU6-1084P	NA	34	952	456	496	0.533321	0.700664	-0.167343	-0.407412	0.000461042	0.00622698	3	0	0	14.375	13.7436	24	26	5997
ENSG00000136574	chr8	11532968	11534967	+	GATA4	2626	41	1005	511	494	0.689819	0.393629	0.29619	0.793952	0.0047363	0.0313622	1	0	0	12.625	11.4615	24	26	4673
ENSG00000200630	chr8	13016187	13018186	+	NA	NA	34	970	494	476	0.0588659	0.282714	-0.223848	-2.08763	1.00444e-06	8.73043e-05	1	0	0	13.0417	13.7308	24	25	814
ENSG00000199127	chr8	14710520	14712519	-	MIR383	494332	12	703	362	341	0.396832	0.734405	-0.337573	-0.954058	0.000136248	0.00269905	2	0	0	13.5208	14.6538	24	26	2039
ENSG00000003987	chr8	17270538	17272537	-	MTMR7	9108	92	1022	535	487	0.260913	0.457462	-0.196549	-1.1785	5.18374e-05	0.00140176	11	0	0	13.8447	13.5769	23.9091	25.7273	1344
ENSG00000201157	chr8	18835629	18837628	+	NA	NA	15	803	443	360	0.710347	0.27132	0.439027	1.35648	1.17591e-08	3.62867e-06	1	0	0	12.5417	11.3462	24	25	978
ENSG00000253270	chr8	19534583	19536582	+	NA	NA	16	829	397	432	0.523399	0.695082	-0.171683	-0.402577	0.0220233	0.0893025	1	0	0	15.0833	13.7692	24	26	7631
ENSG00000168546	chr8	21669370	21671369	-	GFRA2	2675;100132336	26	966	519	447	0.438032	0.613486	-0.175453	-0.476754	0.000334267	0.00497989	1	0	0	13.75	13	24	26	5152
ENSG00000241026	chr8	22247669	22249668	-	NA	NA	28	982	486	496	0.418838	0.636837	-0.217998	-0.592968	0.0142245	0.0660885	1	0	0	14.25	15.4231	24	26	6660
ENSG00000248235	chr8	22445287	22447286	+	NA	NA	67	1258	601	657	0.40407	0.634285	-0.230215	-0.969254	0.00109437	0.0111981	4	0	0	11.9583	11.2788	23.75	25.25	3024
ENSG00000253125	chr8	22546163	22548162	+	NA	NA	94	1075	499	576	0.401264	0.560833	-0.159569	-0.683745	0.000210493	0.00366327	3	0	0	14.4306	13.2564	24	25.6667	3415
ENSG00000245025	chr8	22876349	22878348	-	NA	NA	50	1126	496	630	0.687197	0.396884	0.290313	0.775633	0.00194789	0.0168889	2	0	0	14.5417	15.4615	24	26	3568
ENSG00000008853	chr8	22843430	22845429	+	RHOBTB2	23221	27	1075	535	540	0.492565	0.707228	-0.214663	-0.677644	0.00681694	0.0403629	4	0	0	13.4583	13.7692	24	26	5226
ENSG00000253616	chr8	22931502	22933501	-	NA	NA	24	1008	491	517	0.36417	0.103473	0.260697	1.72135	1.11134e-05	0.000498381	1	0	0	15.375	14.8077	24	26	690
ENSG00000147457	chr8	23099650	23101649	+	CHMP7	91782	11	728	388	340	0.675788	0.519913	0.155875	0.402735	0.520978	0.57428	3	0	0	13.1806	13.3846	24	25.6667	28071
ENSG00000253837	chr8	23192184	23194183	+	NA	100507156	39	1038	516	522	0.657415	0.2215	0.435915	1.52757	8.65196e-06	0.000411241	1	0	0	12.5833	13.5769	24	25	667
ENSG00000180053	chr8	23563612	23565611	-	NKX2-6	137814	118	1162	585	577	0.0891272	0.278953	-0.189825	-1.703	2.84768e-05	0.000939402	11	0	0	12.9205	12.5559	23.7273	25.8182	1340
ENSG00000253471	chr8	23563154	23565153	+	NA	NA	131	1210	574	636	0.0914483	0.271481	-0.180033	-1.64087	3.91816e-05	0.00115797	13	0	0	13.0385	12.5769	23.7692	25.8462	1496
ENSG00000042980	chr8	24150053	24152052	+	ADAM28	10863	11	755	375	380	0.629435	0.430089	0.199346	0.521431	0.0356213	0.123017	4	0	0	13.0104	12.5481	23	26	8960
ENSG00000272163	chr8	24771731	24773730	-	NA	NA	116	1070	501	569	0.0988396	0.263331	-0.164491	-1.70126	4.16906e-05	0.00120451	12	0	0	13.7986	13.3205	23.8333	25.6667	1885
ENSG00000272157	chr8	24812635	24814634	+	NA	NA	168	1251	657	594	0.0469685	0.207656	-0.160687	-1.86742	7.40587e-05	0.00176454	10	0	0	14.9083	13.8577	23.8	26	2006
ENSG00000254362	chr8	26296507	26298506	+	NA	NA	35	990	494	496	0.888525	0.522243	0.366282	0.755474	0.000193191	0.00344151	1	0	0	13	13.4231	23	26	2950
ENSG00000265075	chr8	27558785	27560784	-	MIR3622A;MIR3622B	100500858;100500871	26	1030	539	491	0.18147	0.457116	-0.275647	-1.28667	1.82288e-07	2.57559e-05	1	0	0	14.0417	14.4615	24	26	1113
ENSG00000134014	chr8	27945690	27947689	+	ELP3	55140	14	925	481	444	0.416792	0.574291	-0.157498	-0.453152	1.72414e-05	0.000674462	1	0	0	15.25	15.4615	24	26	5423
ENSG00000253690	chr8	28196273	28198272	-	NA	NA	40	995	550	445	0.828005	0.6747	0.153305	0.291487	0.593717	0.630886	1	0	0	14.0417	13.6923	24	25	29120
ENSG00000207361	chr8	28272465	28274464	+	RNU6-178P	NA	31	867	452	415	0.181024	0.598834	-0.41781	-1.6723	0.00207019	0.0176517	1	0	0	12.3333	12.3462	23	26	3629
ENSG00000259366	chr8	28911952	28913951	+	NA	NA	8	865	453	412	0.633638	0.480271	0.153368	0.392672	0.0213003	0.0872513	1	0	0	12.4583	10.7692	24	24	7554
ENSG00000104691	chr8	30588264	30590263	+	UBXN8	NA	49	1015	469	546	0.399781	0.603084	-0.203302	-0.674833	0.0173701	0.0760016	3	0	0	13.5556	12.6026	24	25.6667	7072
ENSG00000157168	chr8	31495402	31497401	+	NRG1	3084	79	1012	515	497	0.0535003	0.215684	-0.162184	-1.98449	0.00723352	0.0419615	6	0	0	14.2431	12.7115	24	25.6667	5334
ENSG00000215264	chr8	34180661	34182660	-	NA	NA	19	837	396	441	0.85118	0.691178	0.160002	0.296535	0.506709	0.564524	1	0	0	14.375	12.2692	24	26	27774
ENSG00000156687	chr8	35091475	35093474	+	UNC5D	137970	121	1062	549	513	0.28784	0.491435	-0.203594	-1.98652	2.75565e-07	3.35926e-05	7	0	0	13.4762	12.6923	23.7143	25.8571	1116
ENSG00000147526	chr8	38584204	38586203	+	TACC1	6867	37	958	473	485	0.770941	0.575871	0.19507	0.509443	0.00615424	0.0374721	8	0	0	12.8594	12.4471	23.875	25.5	5081
ENSG00000196115	chr8	39170610	39172609	+	ADAM5	255926	36	787	415	372	0.294989	0.483939	-0.18895	-1.10836	0.001411	0.0134175	9	0	0	12.5833	11.9615	23.4444	25.8889	3254
ENSG00000253838	chr8	39770248	39772247	+	NA	NA	14	709	360	349	0.777498	0.566245	0.211253	0.668183	0.0280653	0.10494	2	0	0	11.6458	12.6923	22.5	26	8275
ENSG00000176907	chr8	40009489	40011488	+	C8orf4	56892	29	816	439	377	0.270551	0.622393	-0.351842	-1.23023	0.00236069	0.0192809	3	0	0	12.2222	11.6795	23.3333	25.3333	3788
ENSG00000104332	chr8	41166517	41168516	-	SFRP1	6422	136	1187	591	596	0.114442	0.29072	-0.176278	-1.45152	2.93921e-05	0.000958356	20	0	0	13	12.7154	23.8	25.85	1593
ENSG00000254131	chr8	42340618	42342617	+	NA	NA	26	896	462	434	0.461926	0.645206	-0.183279	-0.473386	0.0296493	0.108856	1	0	0	12.8333	11.8462	24	26	8428
ENSG00000272233	chr8	42408433	42410432	+	NA	NA	27	818	381	437	0.0880628	0.379237	-0.291175	-1.98887	0.395709	0.491981	1	0	0	12.7917	13.3462	24	26	24888
ENSG00000255366	chr8	48100895	48102894	+	NA	NA	49	924	440	484	0.152527	0.33761	-0.185082	-1.1992	0.873503	0.881565	2	0	0	14.4375	14.3269	24	26	30660
ENSG00000233858	chr8	49501461	49503460	+	NA	NA	17	953	488	465	0.656184	0.370228	0.285956	0.802047	1.51324e-05	0.000618548	2	0	0	12.5	12.2692	22.5	25	2687
ENSG00000253702	chr8	49533079	49535078	-	NA	NA	47	952	505	447	0.863853	0.658578	0.205275	0.391032	0.000112824	0.00235092	3	0	0	14.8611	13.1026	24	26	6237
ENSG00000253455	chr8	49531525	49533524	+	NA	101929217	47	1018	527	491	0.863853	0.658578	0.205275	0.391032	0.000112824	0.00235092	3	0	0	14.8611	13.1026	24	26	6237
ENSG00000034239	chr8	49647371	49649370	-	EFCAB1	79645	80	1052	478	574	0.152447	0.316927	-0.16448	-1.486	0.0845397	0.215231	11	0	0	14.2652	13.1643	23.9091	25.8182	12154
ENSG00000183729	chr8	53849491	53851490	+	NPBWR1	2831	35	772	362	410	0.0531681	0.248982	-0.195814	-2.03559	0.0163269	0.0726808	1	0	0	13.4583	14.0385	24	26	6951
ENSG00000237807	chr8	54435992	54437991	-	NA	NA	28	953	513	440	0.679562	0.526127	0.153435	0.382393	0.000195594	0.00347433	2	0	0	13.4792	13.6731	24	26	6389
ENSG00000251835	chr8	55064943	55066942	-	RNU6ATAC32P	NA	24	833	375	458	0.800238	0.328055	0.472183	1.26109	2.322e-06	0.000161269	1	0	0	12.5833	14.0769	24	26	1165
ENSG00000164736	chr8	55368995	55370994	+	SOX17	64321	107	1025	491	534	0.0741295	0.297548	-0.223418	-2.11735	2.67467e-06	0.000176842	11	0	0	12.7955	12.458	23.7273	25.8182	821
ENSG00000206579	chr8	56013449	56015448	+	XKR4	114786	217	1423	705	718	0.0569838	0.300698	-0.243714	-2.23209	4.33175e-10	3.2692e-07	6	0	0	13.0417	13.0833	24	25.8333	641
ENSG00000253542	chr8	57307425	57309424	-	SDR16C6P	442388	11	763	384	379	0.515463	0.677325	-0.161862	-0.438228	4.66877e-05	0.00130149	4	0	0	14.4375	15.0865	23.75	26	5600
ENSG00000181195	chr8	57358794	57360793	-	PENK	5179	129	1203	572	631	0.162653	0.31343	-0.150777	-1.25171	0.000106201	0.00226321	14	0	0	13.5149	12.3736	24	25.5714	2322
ENSG00000254254	chr8	57356866	57358865	+	NA	101929415	92	1037	500	537	0.123258	0.381716	-0.258457	-2.34518	3.26937e-12	1.05929e-08	10	0	0	12.5417	12.4962	23.7	25.3	535
ENSG00000167910	chr8	59412296	59414295	-	CYP7A1	1581	4	629	289	340	0.244023	0.599736	-0.355713	-1.21785	0.0010198	0.0106932	2	0	0	13.5833	11.9423	23.5	26	2951
ENSG00000254802	chr8	61879835	61881834	-	NA	100130298	39	987	446	541	0.706336	0.545134	0.161202	0.3678	0.502744	0.561928	1	0	0	14.4583	14.7308	24	26	27684
ENSG00000207816	chr8	65290206	65292205	+	MIR124-2	406908	99	1098	569	529	0.0632176	0.259553	-0.196335	-1.93012	5.55793e-07	5.77111e-05	13	0	0	13.9583	13.8402	23.9231	25.9231	1234
ENSG00000254081	chr8	66474516	66476515	-	NA	286186	16	782	396	386	0.105458	0.311119	-0.205662	-1.48047	0.000224265	0.00382392	2	0	0	14.875	14.2885	23.5	26	1813
ENSG00000046889	chr8	68862853	68864852	+	PREX2	80243	88	961	456	505	0.0409029	0.246872	-0.205969	-2.39095	0.0141172	0.0657636	11	0	0	13.5682	13.0175	23.8182	25.5455	6642
ENSG00000248801	chr8	69243227	69245226	-	NA	NA	104	1062	485	577	0.0370804	0.219463	-0.182383	-2.3292	2.38856e-05	0.000840877	13	0	0	13.0545	12.8609	23.7692	25.7692	1462
ENSG00000165084	chr8	69241457	69243456	+	C8orf34	116328	87	996	503	493	0.239955	0.414436	-0.17448	-1.82825	9.938e-07	8.6623e-05	5	0	0	11.5	10.7923	23.2	25	1636
ENSG00000147596	chr8	70983429	70985428	-	PRDM14	63978	156	1214	607	607	0.146172	0.340772	-0.1946	-1.40327	3.24641e-07	3.77645e-05	11	0	0	13.8371	13.0524	23.8182	25.9091	1267
ENSG00000238450	chr8	71515267	71517266	+	NA	NA	13	760	405	355	0.505641	0.74338	-0.237739	-0.547011	0.0188966	0.0804842	1	0	0	12.875	12.0769	24	26	7265
ENSG00000264576	chr8	72744424	72746423	-	NA	NA	15	897	469	428	0.0938033	0.3096	-0.215797	-1.62242	0.00152456	0.0142263	1	0	0	15.0417	14.8846	24	26	3316
ENSG00000250979	chr8	73163301	73165300	-	NA	NA	71	1027	519	508	0.134812	0.35705	-0.222238	-2.07503	3.68934e-08	7.92772e-06	6	0	0	15.0347	14.1474	24	25.8333	850
ENSG00000253784	chr8	73793476	73795475	-	NA	NA	42	938	473	465	0.724762	0.489019	0.235743	0.558183	0.00596239	0.0367153	1	0	0	15.7083	12.6538	24	26	5025
ENSG00000253919	chr8	79674167	79676166	-	PRKRIRP7	NA	41	792	399	393	0.04171	0.240289	-0.198579	-2.27508	0.193091	0.349058	1	0	0	11.875	12.1923	23	26	17117
ENSG00000254205	chr8	81033587	81035586	+	NA	NA	14	836	392	444	0.340065	0.149678	0.190387	1.13246	0.0400314	0.13335	1	0	0	14.3333	13.4615	24	26	9289
ENSG00000205186	chr8	82373315	82375314	-	FABP9	646480	12	708	318	390	0.545439	0.741935	-0.196496	-0.634261	0.000556365	0.00705943	4	0	0	13.5208	12.8173	24	25.25	3763
ENSG00000248231	chr8	90426801	90428800	-	KRT8P4	NA	5	837	434	403	0.443169	0.601013	-0.157844	-0.431154	0.0125329	0.0606894	1	0	0	13.6667	12.0385	24	25	6390
ENSG00000253722	chr8	94743944	94745943	+	NA	NA	9	640	345	295	0.169413	0.483764	-0.314352	-1.46054	0.00205405	0.0175527	1	0	0	15.4167	13.8077	24	25	3621
ENSG00000265817	chr8	95448681	95450680	-	FSBP	100861412	15	728	382	346	0.464475	0.674269	-0.209795	-0.533309	0.30498	0.43719	2	0	0	13.0417	11.7308	24	25.5	21580
ENSG00000034677	chr8	101347947	101349946	-	RNF19A	25897	34	903	447	456	0.880756	0.579912	0.300844	0.601789	2.87618e-07	3.4362e-05	3	0	0	14.1944	13.8205	23.6667	25.6667	3994
ENSG00000253217	chr8	101348323	101350322	+	NA	NA	28	839	435	404	0.880756	0.579912	0.300844	0.601789	2.87618e-07	3.4362e-05	3	0	0	14.1944	13.8205	23.6667	25.6667	3994
ENSG00000248599	chr8	102062782	102064781	+	NA	441374	21	896	391	505	0.18537	0.475018	-0.289648	-1.31183	0.0133968	0.0635402	1	0	0	13.8333	12.5	24	26	6524
ENSG00000202360	chr8	102148687	102150686	+	RN7SKP249	NA	48	958	456	502	0.782379	0.547332	0.235047	0.507654	0.151039	0.304352	1	0	0	12.5833	12.0385	24	26	15355
ENSG00000254084	chr8	102464181	102466180	-	NA	NA	22	930	418	512	0.838738	0.601339	0.237399	0.473346	1.58002e-05	0.00063824	1	0	0	14.7917	14	24	26	5196
ENSG00000253669	chr8	103816245	103818244	+	NA	NA	27	967	491	476	0.871392	0.615169	0.256223	0.504334	4.06481e-06	0.00024188	2	0	0	13.5625	13.5	24	26	4858
ENSG00000155096	chr8	103905593	103907592	-	AZIN1	51582	18	964	469	495	0.33269	0.546953	-0.214263	-0.700652	0.000968535	0.0103058	1	0	0	14.75	13.2692	24	26	3299
ENSG00000265898	chr8	103972649	103974648	-	NA	NA	17	853	414	439	0.393109	0.550995	-0.157885	-0.476815	0.0109944	0.0556924	1	0	0	13.875	13.5	24	26	6108
ENSG00000250929	chr8	104131760	104133759	+	NA	379034	12	844	371	473	0.7308	0.451147	0.279653	0.681528	0.00501894	0.0326194	2	0	0	12.5625	13.3846	24	26	4761
ENSG00000253477	chr8	104513405	104515404	-	NA	NA	57	829	385	444	0.0344325	0.195467	-0.161034	-2.18873	0.00254732	0.020247	3	0	0	13.1944	13.5769	23.3333	26	3893
ENSG00000176406	chr8	104511476	104513475	+	RIMS2	9699	193	1435	863	572	0.0529294	0.226222	-0.173293	-1.98228	0.0238698	0.0943571	8	0	0	11.8177	11.4183	23.625	25.125	7827
ENSG00000147647	chr8	105478782	105480781	-	DPYS	1807	81	1034	460	574	0.325405	0.480942	-0.155537	-1.37111	8.43154e-07	7.71885e-05	11	0	0	13.447	13.0559	24	26	2183
ENSG00000164935	chr8	105349815	105351814	+	DCSTAMP	81501	15	899	528	371	0.801243	0.609969	0.191274	0.544642	0.000143332	0.00279994	3	0	0	15.2361	14.5256	24	25.6667	4490
ENSG00000243939	chr8	105993308	105995307	-	NA	NA	12	763	410	353	0.31338	0.609523	-0.296143	-0.937927	0.000567314	0.00714601	1	0	0	16.375	13.2692	24	26	2456
ENSG00000254021	chr8	107280470	107282469	-	NA	NA	75	945	462	483	0.138834	0.289159	-0.150325	-0.638324	0.0179519	0.0777445	5	0	0	13.8917	13.7462	24	26	7145
ENSG00000214803	chr8	125259140	125261139	-	NA	101927588	27	983	511	472	0.702273	0.299424	0.402848	1.20284	1.99357e-08	5.22771e-06	1	0	0	16.25	14.6154	24	26	1291
ENSG00000247844	chr8	128230834	128232833	-	CCAT1	100507056	17	784	361	423	0.313632	0.659222	-0.34559	-1.04813	0.00574688	0.0358491	1	0	0	15.9583	13.8077	24	25	4960
ENSG00000221261	chr8	129160862	129162861	+	MIR1208	100302281	14	846	432	414	0.90157	0.746174	0.155396	0.290332	0.000691127	0.00819369	4	0	0	13.3229	12.9231	24	26	8076
ENSG00000155897	chr8	132054173	132056172	-	ADCY8	114	72	1011	531	480	0.269942	0.431447	-0.161505	-1.83534	1.12461e-09	6.44425e-07	3	0	0	12.6389	12.1026	23.6667	26	1977
ENSG00000165071	chr8	133772459	133774458	-	TMEM71	137835	17	867	431	436	0.653878	0.476369	0.177509	0.579755	0.00526692	0.0337561	8	0	0	12.7865	12.7212	23.625	25.625	4828
ENSG00000155926	chr8	134114799	134116798	-	SLA	6503	24	950	403	547	0.560501	0.711252	-0.150751	-0.478768	0.000682383	0.00812427	7	0	0	14.6667	14.1758	24	26	5133
ENSG00000104415	chr8	134201782	134203781	+	WISP1	8840	39	1092	475	617	0.301896	0.547144	-0.245249	-1.00937	0.00399481	0.0278781	9	0	0	12.6389	12.3974	23.4444	25.4444	4434
ENSG00000104419	chr8	134313766	134315765	-	NDRG1	10397	16	907	531	376	0.798384	0.419425	0.378959	0.912636	1.72412e-06	0.000128553	1	0	0	13	13.2308	24	25	2194
ENSG00000212273	chr8	134656469	134658468	-	NA	NA	21	918	440	478	0.92607	0.643652	0.282419	0.518095	1.45534e-05	0.000603655	1	0	0	14.0833	14.4615	24	26	4704
ENSG00000147724	chr8	139508566	139510565	-	FAM135B	51059	145	1308	660	648	0.215604	0.381838	-0.166234	-1.37869	0.000135315	0.00268919	8	0	0	13.875	12.9423	23.875	25.75	1837
ENSG00000169427	chr8	140714800	140716799	-	KCNK9	51305	246	1505	701	804	0.0621354	0.222024	-0.159889	-1.82787	0.00381717	0.0269906	13	0	0	12.3365	12.142	23.6923	25.8462	4376
ENSG00000254197	chr8	142286827	142288826	+	NA	NA	67	1085	559	526	0.904159	0.659515	0.244644	0.455501	1.11311e-07	1.82238e-05	4	0	0	10.5417	10.9038	23.5	25	5396
ENSG00000104529	chr8	144681212	144683211	-	EEF1D	1936	72	1277	616	661	0.482662	0.764978	-0.282316	-0.653377	1.91806e-05	0.000716819	2	0	0	13.6667	12.9231	23.5	25.5	3629
ENSG00000271912	chr8	144681916	144683915	+	NA	NA	44	1200	585	615	0.546244	0.865727	-0.319483	-0.654763	4.14277e-06	0.000244637	1	0	0	15.8333	15.1154	24	26	3623
ENSG00000254548	chr8	144800562	144802561	-	NA	NA	67	1305	662	643	0.84386	0.591239	0.252621	0.507504	2.82418e-07	3.41362e-05	3	0	0	13.2361	13.6538	23.3333	26	4825
ENSG00000204791	chr8	145102530	145104529	+	NA	NA	145	1363	661	702	0.37214	0.213435	0.158704	0.733271	0.530634	0.581816	4	0	0	13.0312	12.8654	24	25.75	28221
ENSG00000254690	chr8	145538302	145540301	-	NA	NA	46	1263	619	644	0.260909	0.513036	-0.252127	-0.949103	5.30678e-05	0.00141681	1	0	0	14.7083	14.2308	24	26	2059
ENSG00000167701	chr8	145726856	145728855	+	GPT	2875	60	1306	609	697	0.192713	0.520429	-0.327716	-1.38716	0.00034175	0.00506226	12	0	0	13.3403	12.9551	23.75	25.8333	2088
ENSG00000255456	chr8	145807924	145809923	+	NA	NA	51	1034	516	518	0.879942	0.646683	0.23326	0.464545	0.000413151	0.00576381	3	0	0	14.6111	13.8333	24	25.3333	5282
ENSG00000254533	chr8	145924071	145926070	-	NA	NA	105	1292	505	787	0.0608099	0.270602	-0.209792	-2.1162	1.12475e-05	0.000501334	7	0	0	13.9821	13.8791	24	26	1007
ENSG00000255085	chr8	145924238	145926237	+	NA	100996662	111	1311	491	820	0.061544	0.254169	-0.192625	-1.97164	3.33477e-05	0.00104335	8	0	0	14	14.0529	24	26	1292
ENSG00000255530	chr8	146230793	146232792	-	NA	NA	11	818	412	406	0.154839	0.399944	-0.245105	-1.31437	0.000832222	0.00926978	1	0	0	15.0417	14.3077	24	26	2778
ENSG00000224092	chr9	1978048	1980047	-	NA	NA	11	876	456	420	0.377578	0.590802	-0.213224	-0.632403	0.00012253	0.00249944	1	0	0	15	13.6154	24	26	3773
ENSG00000147853	chr9	4741544	4743543	-	AK3	50808	57	976	519	457	0.0948671	0.330868	-0.236	-1.70065	2.44101e-05	0.000854438	1	0	0	12.5417	12.5769	24	26	884
ENSG00000120210	chr9	5185169	5187168	-	INSL6	11172	69	929	462	467	0.6806	0.831709	-0.15111	-0.305637	1.43611e-05	0.000597279	5	0	0	14.2667	13.4769	24	25.8	7724
ENSG00000197646	chr9	5509045	5511044	+	PDCD1LG2	80380	13	856	416	440	0.636301	0.449083	0.187218	0.711612	0.0832374	0.213478	2	0	0	14.7917	13.5962	24	26	12065
ENSG00000107186	chr9	13279090	13281089	-	MPDZ	8777	109	1031	566	465	0.206881	0.414506	-0.207625	-1.26315	0.414284	0.503186	2	0	0	14	14.0769	24	26	25476
ENSG00000234740	chr9	13278687	13280686	-	NA	NA	134	1132	591	541	0.14884	0.323978	-0.175138	-1.45495	0.537633	0.587304	3	0	0	14.1944	14.6538	24	26	28326
ENSG00000155875	chr9	19032752	19034751	-	FAM154A	158297	42	1005	514	491	0.473815	0.689688	-0.215873	-0.538161	2.30964e-05	0.000824304	2	0	0	12.5833	11.3269	24	25.5	4541
ENSG00000236680	chr9	19025390	19027389	+	NA	NA	17	766	375	391	0.689428	0.519394	0.170034	0.401833	0.759683	0.77683	1	0	0	14.9583	12.5385	24	25	30260
ENSG00000261402	chr9	19924592	19926591	+	NA	NA	24	862	451	411	0.0917394	0.336862	-0.245123	-1.76948	0.0545707	0.163591	1	0	0	14.375	12.5385	24	26	10322
ENSG00000099810	chr9	21801042	21803041	+	MTAP	4507	95	1043	544	499	0.195355	0.391885	-0.19653	-0.968661	0.864619	0.87334	1	0	0	15.8333	14.1923	24	26	30633
ENSG00000264545	chr9	21801135	21803134	+	NA	NA	97	1060	554	506	0.195355	0.391885	-0.19653	-0.968661	0.864619	0.87334	1	0	0	15.8333	14.1923	24	26	30633
ENSG00000147889	chr9	21994801	21996800	-	CDKN2A	1029	131	1155	641	514	0.416865	0.258191	0.158673	0.18523	7.76755e-05	0.00182164	2	0	0	11.2708	11.3077	23.5	26	11201
ENSG00000231459	chr9	27282292	27284291	-	LINC00032	158035	35	910	463	447	0.574073	0.786323	-0.21225	-0.449435	0.00233778	0.0191573	2	0	0	13.375	13.0192	23.5	26	5473
ENSG00000222169	chr9	33041715	33043714	-	NA	NA	22	826	425	401	0.205756	0.601152	-0.395396	-1.50213	0.020773	0.0856723	1	0	0	12.7917	11.9615	24	26	7501
ENSG00000270542	chr9	33448253	33450252	+	NA	NA	37	1028	532	496	0.561461	0.718628	-0.157167	-0.397616	0.000147974	0.00285281	2	0	0	14.2083	13.7308	24	26	6133
ENSG00000010438	chr9	33749015	33751014	+	PRSS3	5646	73	1114	505	609	0.756999	0.52137	0.235629	0.720934	0.00253483	0.0201751	5	0	0	13.8	14.3308	24	25.8	3887
ENSG00000235481	chr9	33818294	33820293	-	NA	NA	29	821	362	459	0.190989	0.349772	-0.158783	-0.478208	0.00302532	0.022978	2	0	0	13.6042	12.2885	24	26	5142
ENSG00000122735	chr9	34455912	34457911	+	DNAI1	27019	57	1090	629	461	0.19723	0.420443	-0.223214	-1.15665	0.0135633	0.0640745	4	0	0	14.0104	13.6346	23.75	26	6550
ENSG00000137070	chr9	34649199	34651198	+	IL11RA	3590	19	1014	520	494	0.326838	0.490742	-0.163905	-0.572016	0.418785	0.505992	1	0	0	14.875	13.3462	23	26	25610
ENSG00000137078	chr9	35650438	35652437	-	SIT1	27240	28	1042	545	497	0.795353	0.614441	0.180912	0.369344	0.0289546	0.107299	3	0	0	15.1111	13.7564	24	26	8350
ENSG00000107159	chr9	35672353	35674352	+	CA9	768	20	1018	539	479	0.260444	0.531643	-0.271199	-1.00515	0.001707	0.0153961	2	0	0	12.7292	11.1923	24	26	3429
ENSG00000168828	chr9	35869962	35871961	-	OR13J1	392309	32	1025	500	525	0.423507	0.574497	-0.15099	-0.431141	1.35703e-05	0.000573601	1	0	0	14.0417	12.2308	24	26	5696
ENSG00000122718	chr9	35957652	35959651	-	OR2S2	56656	15	857	375	482	0.54819	0.725519	-0.177329	-0.398007	0.000415515	0.00579157	1	0	0	13.6667	14.6154	24	26	6126
ENSG00000159921	chr9	36276554	36278553	-	GNE	10020	17	806	444	362	0.630961	0.465115	0.165846	0.444443	0.0095803	0.0508215	2	0	0	13.6042	13	24	26	5832
ENSG00000250850	chr9	37001194	37003193	+	NA	NA	87	1161	594	567	0.0511306	0.262391	-0.21126	-2.15571	0.000815987	0.0091416	1	0	0	11.5833	11.2308	24	26	2762
ENSG00000235283	chr9	40713210	40715209	-	NA	NA	40	895	449	446	0.501483	0.666172	-0.164689	-0.402703	0.000330782	0.00494464	1	0	0	14	12.0385	24	26	6070
ENSG00000241341	chr9	40712885	40714884	-	NA	NA	43	909	470	439	0.501483	0.666172	-0.164689	-0.402703	0.000330782	0.00494464	1	0	0	14	12.0385	24	26	6070
ENSG00000182368	chr9	45725607	45727606	+	FAM27A	NA	64	901	436	465	0.190739	0.369573	-0.178835	-0.931208	0.0336443	0.118612	2	0	0	13.6458	12.3462	24	25	8777
ENSG00000186466	chr9	67288993	67290992	-	AQP7P1	NA	31	1156	573	583	0.594583	0.799507	-0.204924	-0.423783	8.98566e-07	8.12992e-05	2	0	0	13.25	13.0192	24	25.5	5791
ENSG00000083067	chr9	74061321	74063320	-	TRPM3	80036	87	1099	575	524	0.173923	0.33405	-0.160127	-1.3176	0.234877	0.386853	4	0	0	14.0833	13.0962	24	26	18787
ENSG00000225434	chr9	74918846	74920845	+	NA	100507540	19	857	464	393	0.804313	0.563537	0.240775	0.505696	0.162198	0.31663	1	0	0	13.7917	13.9231	24	26	15849
ENSG00000238402	chr9	75140652	75142651	+	NA	NA	27	942	479	463	0.386306	0.616257	-0.22995	-0.660138	0.051953	0.158701	1	0	0	13.7083	13.5	24	26	10129
ENSG00000224825	chr9	77113544	77115543	-	NA	NA	91	1147	563	584	0.0431014	0.212804	-0.169702	-2.06895	0.000216953	0.00374411	1	0	0	12.4583	12.8846	24	26	1793
ENSG00000204612	chr9	79633071	79635070	+	FOXB2	442425	147	1272	652	620	0.0574393	0.228007	-0.170567	-2.02233	0.000344344	0.00509079	5	0	0	12.6167	12.1769	24	25.4	2093
ENSG00000237422	chr9	93924870	93926869	-	NA	NA	44	1079	566	513	0.764135	0.580513	0.183622	0.416078	0.000527216	0.00682009	3	0	0	13.9583	12.8333	23.6667	26	5895
ENSG00000235641	chr9	93920355	93922354	+	LINC00484	100129347	36	981	439	542	0.633707	0.790665	-0.156958	-0.446981	0.255644	0.403554	2	0	0	12.4375	12.4038	23	26	19600
ENSG00000106823	chr9	95298438	95300437	-	ECM2	1842	21	799	372	427	0.336523	0.598057	-0.261534	-0.830959	0.0220216	0.0893025	2	0	0	11.9375	11.1538	21	24.5	7630
ENSG00000127081	chr9	95639805	95641804	-	ZNF484	83744	34	803	450	353	0.29316	0.474077	-0.180916	-0.655523	7.42144e-05	0.00176647	2	0	0	12.25	12.7692	23.5	25.5	3619
ENSG00000231806	chr9	97315851	97317850	+	PCAT7	101928099	80	1152	614	538	0.491755	0.773156	-0.281401	-0.642316	5.66401e-05	0.00148401	1	0	0	12.7083	12.3846	23	26	3698
ENSG00000130957	chr9	97355576	97357575	-	FBP2	8789	45	986	512	474	0.478517	0.70793	-0.229414	-0.570774	0.00984625	0.0517963	2	0	0	14.1042	12.3462	24	25.5	5882
ENSG00000236095	chr9	97661211	97663210	+	NA	NA	31	866	428	438	0.676323	0.246753	0.42957	1.41851	3.40521e-08	7.64155e-06	1	0	0	12.9583	12.4231	24	26	863
ENSG00000207617	chr9	97847877	97849876	-	MIR3074	407012;100422842	71	1050	509	541	0.639399	0.791015	-0.151616	-0.34701	0.0220009	0.0892349	5	0	0	13.5167	13.3385	24	26	7629
ENSG00000225194	chr9	98789748	98791747	-	LINC00092	100188953	81	1063	570	493	0.764081	0.52915	0.234931	0.524948	0.000105662	0.00225659	2	0	0	13.9375	14.4808	24	26	4645
ENSG00000130958	chr9	99145493	99147492	-	SLC35D2	11046	109	1063	528	535	0.203518	0.37105	-0.167532	-1.15707	0.00053494	0.00689056	2	0	0	13.3542	13.1346	24	26	2402
ENSG00000231521	chr9	100397834	100399833	-	NA	NA	23	703	287	416	0.557519	0.735483	-0.177964	-0.393507	0.285823	0.424078	1	0	0	13.5417	14.9231	24	26	20855
ENSG00000266608	chr9	100461016	100463015	+	NA	NA	44	1044	480	564	0.598171	0.882561	-0.284391	-0.553475	7.87566e-07	7.36243e-05	1	0	0	11.25	9.76923	24	26	4404
ENSG00000234502	chr9	104138386	104140385	-	FYTTD1P1	NA	7	768	376	392	0.817394	0.603863	0.213531	0.430657	0.000521105	0.00677218	1	0	0	11.75	12.6538	23	26	5707
ENSG00000136872	chr9	104197606	104199605	-	ALDOB	229	8	726	354	372	0.359574	0.621515	-0.261941	-1.13678	5.3495e-05	0.00142208	4	0	0	14.4271	13.4519	23.75	25.75	1437
ENSG00000188959	chr9	112969970	112971969	-	C9orf152	401546	35	1008	470	538	0.237407	0.689097	-0.45169	-1.49285	6.22264e-06	0.000325799	3	0	0	13.7222	12.8846	24	26	725
ENSG00000119411	chr9	116110321	116112320	+	BSPRY	54836	94	1079	488	591	0.158351	0.319592	-0.161241	-0.91841	0.000168389	0.0031219	5	0	0	13.5833	12.9154	23.8	25.6	2175
ENSG00000106927	chr9	116840253	116842252	-	AMBP	259	42	1066	522	544	0.397311	0.579845	-0.182533	-0.640652	0.0257024	0.0989928	3	0	0	15.1667	13.8846	24	26	8034
ENSG00000136883	chr9	116861008	116863007	-	KIF12	113220	47	1122	571	551	0.148041	0.398568	-0.250527	-1.42782	0.00296654	0.0226371	4	0	0	12.625	12.6058	23.75	25.75	4055
ENSG00000229314	chr9	117083836	117085835	+	ORM1	5004	44	1055	537	518	0.334703	0.701386	-0.366683	-1.04528	1.18304e-07	1.88694e-05	1	0	0	14.25	13.8462	24	26	1727
ENSG00000106952	chr9	117692198	117694197	-	TNFSF8	944	38	933	397	536	0.175491	0.331685	-0.156194	-0.88132	0.0660871	0.184361	1	0	0	13.3333	13.3077	24	26	11092
ENSG00000136869	chr9	120465110	120467109	+	TLR4	7099	18	823	390	433	0.327084	0.115952	0.211132	1.50549	0.00159825	0.0147362	3	0	0	13.2778	13.1795	23.6667	26	3356
ENSG00000231901	chr9	120659035	120661034	-	NA	NA	18	681	333	348	0.537766	0.737906	-0.200139	-0.449296	0.00175742	0.0156596	1	0	0	15.4167	12.6923	24	25	5476
ENSG00000078725	chr9	122131246	122133245	-	BRINP1	1620	114	1116	450	666	0.0918474	0.257832	-0.165984	-1.34269	0.000265584	0.00428465	8	0	0	13.4115	13.0962	24	25.625	1918
ENSG00000106804	chr9	123812055	123814054	-	C5	727	10	715	360	355	0.468192	0.841808	-0.373616	-0.832939	1.31073e-05	0.000563039	1	0	0	10.4583	10.3846	23	25	2555
ENSG00000239593	chr9	124044509	124046508	-	NA	NA	22	1018	504	514	0.876397	0.544328	0.332069	0.677214	4.97738e-08	1.0055e-05	1	0	0	12	10.0769	24	25	3469
ENSG00000235865	chr9	124047309	124049308	-	GSN-AS1	57000	26	1008	513	495	0.595258	0.32736	0.267899	0.843264	4.30143e-07	4.60089e-05	1	0	0	14.0417	12.7308	24	26	2495
ENSG00000237548	chr9	124725499	124727498	-	TTLL11-IT1	401550	21	869	505	364	0.65485	0.446325	0.208525	0.542968	0.467583	0.537356	1	0	0	11.9583	11.4615	22	24	26924
ENSG00000136935	chr9	127710272	127712271	-	GOLGA1	2800	13	771	394	377	0.489782	0.644575	-0.154792	-0.389257	0.0046854	0.0310993	1	0	0	16.875	15.1538	24	26	6263
ENSG00000136830	chr9	130340769	130342768	-	FAM129B	64855	45	1102	529	573	0.144346	0.323674	-0.179328	-0.68243	0.000759943	0.00871246	2	0	0	13.5625	12.3654	24	25.5	3427
ENSG00000160401	chr9	130467768	130469767	+	C9orf117	286207	37	1210	628	582	0.394808	0.559159	-0.164351	-0.422857	9.85695e-05	0.0021555	2	0	0	13.4792	13.5192	24	26	5807
ENSG00000095370	chr9	130540521	130542520	-	SH2D3C	10044	40	1148	556	592	0.69249	0.453424	0.239066	0.60419	0.0465598	0.147236	3	0	0	13.5417	12.1795	23.6667	26	9785
ENSG00000106991	chr9	130616536	130618535	-	ENG	2022	59	1191	535	656	0.631783	0.42772	0.204063	0.86346	0.00116358	0.0117127	3	0	0	12.9167	12.2564	24	25.3333	3074
ENSG00000167103	chr9	130692577	130694576	-	PIP5KL1	138429	97	1174	634	540	0.2664	0.0967311	0.169669	0.772836	0.000217421	0.003748	2	0	0	12.5833	12.9808	23.5	26	2847
ENSG00000148346	chr9	130909850	130911849	+	LCN2	3934	42	1157	616	541	0.517035	0.669393	-0.152358	-0.604103	0.000520535	0.00676807	4	0	0	13.7917	13.2885	24	26	3980
ENSG00000207581	chr9	131006610	131008609	-	MIR199B	406978	57	1242	657	585	0.807494	0.63811	0.169384	0.334969	0.000129287	0.0026017	1	0	0	11.375	11.7308	24	26	7171
ENSG00000264823	chr9	131006810	131008809	-	MIR3154	100422893	58	1235	663	572	0.807494	0.63811	0.169384	0.334969	0.000129287	0.0026017	1	0	0	11.375	11.7308	24	26	7171
ENSG00000175287	chr9	131681674	131683673	+	PHYHD1	254295	51	1099	588	511	0.459806	0.666836	-0.207031	-0.605757	0.000470974	0.00629899	7	0	0	13.4464	12.9725	23.5714	26	3966
ENSG00000148335	chr9	132369663	132371662	+	NTMT1	28989	50	1186	646	540	0.691453	0.538547	0.152906	0.339145	0.000227311	0.00387104	3	0	0	13.6389	13.0769	24	25.6667	7115
ENSG00000234789	chr9	132401255	132403254	+	NA	NA	63	1194	596	598	0.133455	0.35814	-0.224686	-1.46657	0.000940961	0.0101168	2	0	0	13.8958	13.0577	24	25	2878
ENSG00000170835	chr9	135935865	135937864	+	CEL	1056	45	1170	631	539	0.340501	0.702658	-0.362157	-1.00143	3.51031e-08	7.7035e-06	3	0	0	13.4722	12.8718	23.3333	25.3333	1860
ENSG00000171102	chr9	136084131	136086130	-	OBP2B	29989	63	1211	684	527	0.389026	0.542984	-0.153957	-0.51387	0.0139265	0.0651726	2	0	0	14.625	14.3077	23	26	6612
ENSG00000225756	chr9	136521936	136523935	-	DBH-AS1	138948	46	1198	544	654	0.369066	0.531578	-0.162513	-0.49901	0.00986399	0.0518643	3	0	0	13.4306	12.3974	23.6667	25.3333	5885
ENSG00000223729	chr9	137186744	137188743	-	NA	NA	59	1208	680	528	0.384453	0.578377	-0.193924	-0.576889	0.000220949	0.00379402	1	0	0	10.875	10.0769	23	25	4182
ENSG00000223795	chr9	137395818	137397817	+	NA	NA	37	1034	485	549	0.697093	0.864616	-0.167523	-0.30675	5.94897e-06	0.000314151	1	0	0	14.75	14.3077	24	26	7707
ENSG00000233936	chr9	138144055	138146054	-	NA	NA	68	1183	611	572	0.829027	0.64167	0.187357	0.364576	0.0749169	0.199927	1	0	0	12	11.6538	24	26	11595
ENSG00000267845	chr9	139219141	139221140	-	NA	NA	58	1258	630	628	0.762886	0.462511	0.300375	0.709908	1.22476e-07	1.94348e-05	1	0	0	13.75	14.1154	24	26	3225
ENSG00000228401	chr9	139554374	139556373	-	NA	101928612	46	1327	627	700	0.763632	0.577666	0.185965	0.39665	0.0364823	0.125092	1	0	0	13.875	13.1923	24	26	9024
ENSG00000169583	chr9	139890756	139892755	-	CLIC3	9022	69	1268	674	594	0.460683	0.262835	0.197848	0.678477	0.00842557	0.0465397	3	0	0	13.5972	13.5385	24	26	5601
ENSG00000180539	chr9	139920416	139922415	+	C9orf139	401563	56	1304	682	622	0.416659	0.579135	-0.162476	-0.715465	3.52307e-06	0.000215443	3	0	0	13.125	13.2308	23.3333	25.6667	3186
ENSG00000198113	chr9	140170701	140172700	+	TOR4A	54863	69	1313	627	686	0.523812	0.337951	0.185861	0.863372	0.000163068	0.00304331	7	0	0	13.369	12.5495	24	25.7143	2411
ENSG00000255585	chr9	140682640	140684639	-	NA	NA	99	1185	551	634	0.940587	0.716013	0.224575	0.39406	2.76747e-07	3.35926e-05	4	0	0	12.1354	11.2981	23.5	25.5	6185
ENSG00000148408	chr9	140770741	140772740	+	CACNA1B	774	186	1392	626	766	0.365799	0.563308	-0.19751	-0.915904	1.72055e-06	0.000128553	6	0	0	13.5069	12.9679	23.8333	25.8333	2182
ENSG00000263511	chr10	687219	689218	-	MIR5699	100847086	44	1064	561	503	0.441735	0.679597	-0.237863	-0.610278	1.66535e-07	2.44223e-05	1	0	0	14.6667	13.9231	24	26	3935
ENSG00000180525	chr10	694388	696387	+	PRR26	NA	60	1024	452	572	0.334641	0.599312	-0.264671	-1.27959	0.000886625	0.00974941	12	0	0	14.1354	13.5577	23.9167	25.75	2814
ENSG00000067057	chr10	3107025	3109024	+	PFKP	5214	64	995	540	455	0.0889143	0.293681	-0.204767	-1.61831	0.166047	0.320936	1	0	0	14.875	13.9231	24	25	16009
ENSG00000227338	chr10	3306695	3308694	+	NA	NA	25	910	441	469	0.39508	0.616387	-0.221307	-0.628848	2.96173e-05	0.000964354	1	0	0	15.5417	16.3462	24	26	3797
ENSG00000151632	chr10	5059724	5061723	-	AKR1C2	1646;101930400	12	849	461	388	0.851628	0.673228	0.178401	0.357637	0.0159468	0.071503	4	0	0	15.9792	14.9808	24	25.75	6901
ENSG00000178473	chr10	5405472	5407471	+	UCN3	114131	50	1007	514	493	0.448021	0.632954	-0.184933	-0.618927	0.392359	0.49016	11	0	0	13.9432	13.4406	24	25.8182	24769
ENSG00000270427	chr10	5816534	5818533	+	NRBF2P5	NA	40	984	477	507	0.863338	0.646674	0.216664	0.411363	7.13819e-06	0.00036091	1	0	0	10.9167	9.96154	24	26	5946
ENSG00000201581	chr10	6190086	6192085	+	RN7SKP78	NA	33	1021	464	557	0.78909	0.572445	0.216645	0.456236	0.000766385	0.00876682	1	0	0	13.5	12.5	24	26	5386
ENSG00000238266	chr10	6820060	6822059	+	LINC00707	100507127	12	907	359	548	0.259911	0.478095	-0.218184	-0.880034	0.000625075	0.00763241	2	0	0	15.2708	13.9423	24	26	2534
ENSG00000230121	chr10	7573669	7575668	+	NA	NA	37	861	411	450	0.509732	0.800518	-0.290786	-0.652218	4.08911e-06	0.000242393	3	0	0	13.4722	13.4103	23.6667	26	3632
ENSG00000151655	chr10	7743732	7745731	+	ITIH2	3698	20	898	455	443	0.492401	0.712868	-0.220467	-0.579478	0.000744694	0.00863036	4	0	0	12.6562	12.7692	23.75	26	4167
ENSG00000048740	chr10	11045759	11047758	+	CELF2	10659	29	862	370	492	0.537335	0.778413	-0.241078	-0.605552	0.00116634	0.0117366	9	0	0	13.1991	12.9573	23.7778	25.7778	3970
ENSG00000221371	chr10	14477075	14479074	+	MIR1265	100302116	26	848	372	476	0.900193	0.740058	0.160135	0.305442	4.46844e-05	0.00126386	4	0	0	13.8125	13.7788	23.75	26	7730
ENSG00000077943	chr10	15761625	15763624	-	ITGA8	8516	81	1032	480	552	0.0500254	0.21267	-0.162645	-1.91518	0.000154513	0.00294206	9	0	0	13.1019	12.7607	23.8889	25.7778	1936
ENSG00000165995	chr10	18428106	18430105	+	CACNB2	783	131	1190	629	561	0.0342357	0.244128	-0.209893	-2.56275	6.02919e-08	1.11713e-05	8	0	0	12.6719	11.7356	23.75	25.625	1005
ENSG00000239539	chr10	19776530	19778529	+	HMGN1P20	NA	30	813	351	462	0.218249	0.393227	-0.174979	-0.820988	0.0108601	0.0552706	1	0	0	11.9167	10.5385	24	25	6080
ENSG00000077327	chr10	22632899	22634898	+	SPAG6	9576	112	1030	505	525	0.0987458	0.325536	-0.22679	-1.77967	1.39064e-08	4.09815e-06	13	0	0	12.9679	12.5118	23.8462	25.9231	779
ENSG00000150051	chr10	28034490	28036489	-	MKX	283078	125	1137	552	585	0.0780314	0.228823	-0.150792	-1.65262	0.0234534	0.0932985	17	0	0	12.5858	12.4638	23.7647	25.7647	7778
ENSG00000207483	chr10	28955348	28957347	+	RNU6-1067P	NA	33	878	455	423	0.876227	0.722042	0.154184	0.275749	0.003383	0.024847	1	0	0	15.6667	15.1154	24	25	8407
ENSG00000165757	chr10	30403924	30405923	-	KIAA1462	57608	35	925	469	456	0.453592	0.610713	-0.157121	-0.671238	0.00392869	0.0275613	3	0	0	13.4722	13.9872	23.6667	26	4410
ENSG00000228800	chr10	30842913	30844912	-	NA	NA	30	886	461	425	0.288324	0.446856	-0.158532	-0.614859	0.965771	0.968262	1	0	0	14.7083	15.2308	24	26	30863
ENSG00000272914	chr10	31121817	31123816	-	NA	NA	26	956	446	510	0.449032	0.683783	-0.234751	-0.595889	4.57126e-05	0.00128151	1	0	0	13.625	13.1923	24	26	4035
ENSG00000237797	chr10	31995817	31997816	-	NA	101929951;101930664	31	1005	527	478	0.59913	0.204117	0.395013	1.50835	0.137141	0.287735	1	0	0	13.125	12.3077	24	26	14747
ENSG00000231148	chr10	32200571	32202570	+	HMGB1P7	NA	19	791	379	412	0.438716	0.67234	-0.233625	-0.604689	0.00168607	0.0152838	1	0	0	18.0833	14.8462	24	26	3977
ENSG00000217094	chr10	32477246	32479245	-	PPIAP31	NA	31	949	478	471	0.530331	0.78311	-0.252779	-0.954839	0.000175435	0.00321782	2	0	0	14.2708	14.8269	23.5	26	2037
ENSG00000228816	chr10	33231909	33233908	+	AK3P5	NA	29	902	417	485	0.770663	0.612407	0.158255	0.326841	0.0216913	0.0884196	1	0	0	15.0417	14.1923	24	26	7591
ENSG00000223910	chr10	44122765	44124764	+	ZNF32-AS3	414201	11	800	301	499	0.473779	0.697118	-0.223339	-0.536234	0.000241985	0.00402999	2	0	0	14.3542	13.4615	24	26	4559
ENSG00000229116	chr10	44788658	44790657	-	NA	NA	55	1058	519	539	0.657904	0.451609	0.206295	0.603255	6.56988e-05	0.00163945	5	0	0	12.3	11.8154	23.8	25.6	3985
ENSG00000187783	chr10	45405148	45407147	+	TMEM72	643236	24	962	461	501	0.201502	0.522578	-0.321076	-1.29043	4.04546e-05	0.00118316	6	0	0	13.0972	12.4679	23.8333	26	1106
ENSG00000107623	chr10	48438477	48440476	-	GDF10	2662	119	1151	537	614	0.0838404	0.238886	-0.155045	-1.65385	0.00102478	0.0107273	9	0	0	13.2454	12.688	23.8889	25.8889	2956
ENSG00000228418	chr10	48980774	48982773	-	CTSLP3	NA	44	1061	535	526	0.558905	0.752044	-0.193139	-0.421686	4.85688e-06	0.000272389	1	0	0	14.9583	13.5385	24	26	5819
ENSG00000232462	chr10	49363678	49365677	-	NA	NA	26	992	489	503	0.586359	0.765207	-0.178848	-0.3784	0.000829536	0.0092632	1	0	0	15.7083	14.5769	24	26	6443
ENSG00000251413	chr10	49832639	49834638	-	NA	NA	12	927	491	436	0.28062	0.593051	-0.312431	-1.05315	6.65526e-05	0.00165276	1	0	0	12.5833	12.3077	23	26	1694
ENSG00000228754	chr10	49953674	49955673	-	NA	NA	32	771	429	342	0.662541	0.814377	-0.151837	-0.353064	0.0637207	0.180081	3	0	0	14.3194	13.8333	24	26	10949
ENSG00000241577	chr10	50142759	50144758	-	NA	NA	24	778	407	371	0.340079	0.562356	-0.222277	-0.893784	0.0245303	0.0960355	4	0	0	13.6146	13.375	24	26	7901
ENSG00000165383	chr10	50142743	50144742	-	LRRC18	474354	24	778	405	373	0.340079	0.562356	-0.222277	-0.893784	0.0245303	0.0960355	4	0	0	13.6146	13.375	24	26	7901
ENSG00000236208	chr10	50506564	50508563	-	C10orf71-AS1	NA	46	1032	482	550	0.200062	0.503265	-0.303203	-1.32322	0.000218217	0.00375545	8	0	0	13.3385	12.3702	24	26	1798
ENSG00000177354	chr10	50505687	50507686	+	C10orf71	118461	43	1083	479	604	0.338588	0.583094	-0.244507	-1.06172	0.000909828	0.00992695	10	0	0	13.5708	12.6654	24	26	2836
ENSG00000187714	chr10	50816847	50818846	+	SLC18A3	6572	171	1383	641	742	0.0653636	0.243412	-0.178049	-1.94184	9.59816e-07	8.50924e-05	13	0	0	12.9295	12.216	23.5385	25.9231	1545
ENSG00000178645	chr10	50886197	50888196	+	C10orf53	282966	68	950	459	491	0.154863	0.311854	-0.156991	-1.56428	5.44065e-05	0.00143889	15	0	0	13.1806	12.7564	23.9333	25.8667	2121
ENSG00000148584	chr10	52644936	52646935	-	A1CF	29974	10	719	345	374	0.388726	0.718119	-0.329394	-0.90879	0.00343234	0.0250724	3	0	0	15.3056	14.7051	23.6667	26	4236
ENSG00000221182	chr10	70513429	70515428	+	SNORD98	692211	13	676	310	366	0.654097	0.805815	-0.151717	-0.298996	0.0121232	0.0594686	2	0	0.5	14.0417	11.8846	23.5	25	7883
ENSG00000122862	chr10	70846362	70848361	+	SRGN	5552	31	896	405	491	0.52645	0.376416	0.150034	0.433915	0.077939	0.204899	5	0	0	13.4083	12.9769	23.8	25.8	11770
ENSG00000229261	chr10	70991747	70993746	-	NA	101928994	49	1066	503	563	0.838798	0.651001	0.187798	0.36077	6.12998e-06	0.000322585	1	0	0	14.3333	13.9231	24	26	6726
ENSG00000156510	chr10	70978559	70980558	+	HKDC1	80201	29	962	450	512	0.246336	0.588462	-0.342125	-1.23617	0.000306869	0.00471238	5	0	0	13.8667	13.6769	24	26	2015
ENSG00000148734	chr10	72042933	72044932	-	NPFFR1	64106	66	1077	602	475	0.184409	0.339804	-0.155395	-1.30015	0.0505751	0.155762	5	0	0	14.9083	14.3077	24	26	10047
ENSG00000231471	chr10	74396024	74398023	-	HMGN2P34	NA	26	893	455	438	0.670259	0.310022	0.360237	1.08791	1.87388e-05	0.000706255	1	0	0	11.7083	11.5	23	24	1585
ENSG00000270808	chr10	75500082	75502081	-	NA	NA	32	1030	501	529	0.911841	0.756452	0.155388	0.266321	9.60862e-05	0.00212219	1	0	0	11.9167	12.1538	23	25	8633
ENSG00000233313	chr10	77035905	77037904	-	HMGA1P5	NA	55	1001	493	508	0.83481	0.63821	0.1966	0.447104	0.00170706	0.0153961	3	0	0	15.0556	14.8333	23.6667	26	5507
ENSG00000199592	chr10	79345307	79347306	+	RNA5SP321	NA	16	815	467	348	0.911893	0.714902	0.196991	0.346813	3.37416e-08	7.64155e-06	1	0	0	14.125	12.2308	24	26	6967
ENSG00000230417	chr10	80007005	80009004	+	LINC00856	100132987	27	888	454	434	0.702104	0.523487	0.178617	0.496902	0.00135078	0.0129926	5	0	0	12.475	12.5615	23.8	25.8	4942
ENSG00000204437	chr10	81633160	81635159	-	CTSLP6	NA	51	1075	542	533	0.499779	0.735958	-0.236179	-0.536997	9.71248e-06	0.000450791	2	0	0	13.625	14.6538	24	26	4550
ENSG00000151224	chr10	82048941	82050940	-	MAT1A	4143	21	863	440	423	0.238199	0.500906	-0.262706	-1.01125	7.11225e-05	0.00172607	6	0	0	13.5833	12.8654	23.6667	25.5	1827
ENSG00000152766	chr10	90611076	90613075	-	ANKRD22	118932	12	783	439	344	0.456133	0.616195	-0.160062	-0.50936	0.000310814	0.00474704	7	0	0	14.506	14.1703	24	26	4805
ENSG00000232110	chr10	91042022	91044021	+	NA	NA	22	846	450	396	0.672244	0.521085	0.151158	0.361343	8.44218e-06	0.000405002	1	0	0	12.0833	11.8846	24	26	6715
ENSG00000138115	chr10	96828755	96830754	-	CYP2C8	1558	8	694	339	355	0.47554	0.803452	-0.327913	-0.745125	0.00283352	0.0219249	2	0	0	13.6042	12.1923	24	25	3999
ENSG00000173124	chr10	96952457	96954456	+	C10orf129	142827	13	835	477	358	0.611861	0.857736	-0.245875	-0.500289	2.21192e-07	2.95015e-05	3	0	0	14.3611	14.3974	24	26	4904
ENSG00000240527	chr10	97591765	97593764	+	NA	NA	8	813	403	410	0.811076	0.658604	0.152472	0.296364	0.675099	0.700241	1	0	0	13.5417	13.9231	24	26	29832
ENSG00000095585	chr10	98030845	98032844	-	BLNK	29760	20	918	431	487	0.260831	0.467319	-0.206488	-0.865756	0.00546575	0.0346784	7	0	0	15.1548	14.3297	23.7143	25.8571	4877
ENSG00000231025	chr10	98750707	98752706	+	NA	NA	15	828	458	370	0.867203	0.622002	0.245202	0.472983	8.05874e-06	0.000391234	1	0	0	17.7083	15.2308	24	25	5199
ENSG00000155254	chr10	99471430	99473429	+	MARVELD1	83742	57	1107	439	668	0.641573	0.383782	0.257791	1.00383	1.35137e-06	0.000106401	5	0	0	14.0167	13.1923	24	25.8	1851
ENSG00000228778	chr10	101285338	101287337	+	NA	NA	31	1108	455	653	0.397861	0.67728	-0.279419	-0.986915	6.79798e-05	0.00167743	4	0	0	14.8021	12.5577	24	26	1911
ENSG00000227695	chr10	101685267	101687266	+	DNMBP-AS1	100188954	19	898	459	439	0.100964	0.295144	-0.19418	-1.50245	3.63942e-05	0.00110083	3	0	0	14.7361	13.1795	24	25.6667	1276
ENSG00000120054	chr10	101841135	101843134	-	CPN1	1369	32	878	461	417	0.466541	0.743434	-0.276892	-0.817965	0.0419305	0.137436	8	0	0	13.0104	12.8846	23.75	25.625	9440
ENSG00000232230	chr10	101874481	101876480	-	TPM4P1	NA	78	940	519	421	0.30867	0.476559	-0.167889	-1.4623	0.000370215	0.00536058	7	0	0	13.1488	12.7473	23.8571	25.7143	2137
ENSG00000236662	chr10	102744872	102746871	-	NA	NA	41	1026	536	490	0.228048	0.393924	-0.165876	-0.769677	0.00396734	0.0277615	3	0	0	13.625	12.0897	23.6667	26	4422
ENSG00000273162	chr10	102820263	102822262	-	NA	NA	126	1257	644	613	0.438925	0.235619	0.203306	0.565716	7.29323e-05	0.00174806	14	0	0	13.1875	12.3764	23.7857	25.5714	4274
ENSG00000107821	chr10	102820098	102822097	+	KAZALD1	81621	128	1243	643	600	0.458894	0.242728	0.216166	0.589453	4.07061e-05	0.00118939	12	0	0	13.2153	12.4455	23.75	25.5	4076
ENSG00000120049	chr10	103603178	103605177	-	KCNIP2	30819	69	1153	579	574	0.19179	0.348573	-0.156783	-1.0349	0.000796577	0.00899908	9	0	0	13.3333	12.6709	23.6667	25.3333	2739
ENSG00000228261	chr10	106081627	106083626	+	NA	101927472	23	1061	541	520	0.424402	0.632996	-0.208594	-0.56578	1.36296e-07	2.1087e-05	1	0	0	9.375	9.46154	23	25	4273
ENSG00000156395	chr10	106399359	106401358	+	SORCS3	22986	186	1311	724	587	0.0313696	0.194587	-0.163217	-2.27496	6.87385e-07	6.75231e-05	13	0	0	12.7436	12.426	23.9231	25.5385	1926
ENSG00000108018	chr10	108923793	108925792	-	SORCS1	114815	148	1188	577	611	0.139387	0.340529	-0.201143	-2.12724	1.00457e-05	0.00046109	7	0	0	12.8571	12.6978	23.7143	25.8571	1153
ENSG00000232470	chr10	112628001	112630000	+	NA	NA	17	878	396	482	0.594629	0.395517	0.199112	0.576288	0.0922723	0.226894	1	0	0	11.5	10.9231	24	26	12582
ENSG00000270589	chr10	112668854	112670853	+	NA	NA	23	819	344	475	0.703032	0.925024	-0.221992	-0.391037	3.10201e-09	1.26297e-06	1	0	0	12.75	11.9231	23	25	6236
ENSG00000119927	chr10	113974636	113976635	-	GPAM	57678	25	964	480	484	0.121006	0.412665	-0.291659	-1.68988	3.37795e-07	3.86062e-05	1	0	0	15.2917	13.8077	24	26	450
ENSG00000227560	chr10	114745735	114747734	+	NA	NA	20	836	385	451	0.88992	0.510559	0.379361	0.789734	2.89106e-05	0.000950671	1	0	0	9.70833	8.88462	23	24	2754
ENSG00000203837	chr10	118185879	118187878	+	PNLIPRP3	119548	10	651	302	349	0.52659	0.713656	-0.187065	-0.474046	0.0312305	0.112746	3	0	0	12.7639	13.2821	24	26	8571
ENSG00000175535	chr10	118303943	118305942	+	PNLIP	5406	14	744	381	363	0.431834	0.693753	-0.261918	-0.713669	9.09056e-07	8.17701e-05	6	0	0	13.3542	13.2436	24	25.8333	3194
ENSG00000187021	chr10	118348397	118350396	+	PNLIPRP1	5407	9	857	381	476	0.382241	0.645859	-0.263619	-0.782808	2.25598e-05	0.000813376	3	0	0	15.6111	13.4872	24	25.3333	2791
ENSG00000165862	chr10	118378965	118380964	+	PNLIPRP2	5408	44	1021	535	486	0.518332	0.74945	-0.231118	-0.549768	9.35854e-05	0.00208033	3	0	0	13.0694	12.8205	24	26	4438
ENSG00000148704	chr10	118897313	118899312	-	VAX1	11023	113	1110	507	603	0.0850423	0.235437	-0.150395	-1.70781	5.33472e-05	0.0014197	12	0	0	12.5312	12.3045	23.6667	25.6667	2329
ENSG00000165646	chr10	118999104	119001103	+	SLC18A2	6571	117	1300	661	639	0.142824	0.340431	-0.197606	-1.68199	0.109817	0.252179	7	0	0	14.0655	13.5055	23.8571	26	13474
ENSG00000234952	chr10	119493324	119495323	+	NA	NA	70	984	457	527	0.0807346	0.251701	-0.170966	-1.90697	2.13044e-06	0.000151189	4	0	0	12.7708	12.7692	24	26	1717
ENSG00000263041	chr10	119589530	119591529	-	NA	NA	43	891	480	411	0.664291	0.433075	0.231216	0.730286	0.0295458	0.108656	4	0	0	14.2396	13.9615	24	25.75	8414
ENSG00000242853	chr10	120970869	120972868	+	RN7SL749P	NA	22	865	408	457	0.806173	0.517673	0.2885	0.62923	0.00233255	0.0191398	1	0	0	14.7917	12.1923	24	26	3795
ENSG00000224250	chr10	123494318	123496317	+	NA	NA	50	924	482	442	0.572168	0.752159	-0.179991	-0.433232	0.00160174	0.0147552	3	0	0	13.0417	12.3718	23.3333	25.6667	5671
ENSG00000154478	chr10	125424371	125426370	+	GPR26	2849	128	1310	564	746	0.105263	0.352596	-0.247333	-2.25392	2.67357e-13	2.75761e-09	7	0	0	14.0119	13.4231	23.8571	26	610
ENSG00000148848	chr10	128076525	128078524	-	ADAM12	8038	150	1217	644	573	0.213135	0.412588	-0.199453	-1.4015	2.13463e-09	9.57371e-07	11	0	0	13.7614	13.7832	24	25.7273	1177
ENSG00000188722	chr10	129534470	129536469	-	NA	387720	179	1374	677	697	0.0498477	0.323681	-0.273833	-2.59306	4.20302e-08	8.8472e-06	13	0	0	12.125	11.8609	23.3846	25.9231	448
ENSG00000186766	chr10	129533999	129535998	+	FOXI2	399823	169	1329	672	657	0.0629611	0.307857	-0.244896	-2.29731	1.86609e-06	0.000137155	18	0	0	12.6551	12.3419	23.5	25.9444	630
ENSG00000176769	chr10	133109485	133111484	-	TCERG1L	256536	212	1435	758	677	0.150485	0.360696	-0.210212	-2.02038	3.04661e-12	1.05929e-08	6	0	0	13	13	23.8333	25.8333	1001
ENSG00000231705	chr10	134231087	134233086	+	NA	NA	49	1206	566	640	0.764453	0.56212	0.202333	0.451119	0.000373753	0.00539666	3	0	0	11.5278	11.3974	23.6667	25.6667	5451
ENSG00000180066	chr10	134256331	134258330	+	C10orf91	170393	47	1217	725	492	0.445825	0.206876	0.238949	1.12494	6.441e-05	0.00162564	2	0	0	14.2917	12.6154	24	26	1476
ENSG00000226900	chr10	134331196	134333195	-	NA	NA	65	1197	635	562	0.239987	0.435123	-0.195136	-0.831318	0.000416068	0.00579405	3	0	0	14.3194	14.5641	24	25.6667	2561
ENSG00000171794	chr10	135042278	135044277	+	UTF1	8433	171	1289	651	638	0.0937005	0.314916	-0.221216	-2.11703	0.000121083	0.0024796	7	0	0	13.1667	12.4341	23.7143	25.8571	1511
ENSG00000265395	chr10	135184668	135186667	-	MIR3944	100500911	64	1236	476	760	0.353357	0.524704	-0.171346	-0.615384	0.0650011	0.182351	2	0	0	12.9375	14.0385	23.5	26	11030
ENSG00000206013	chr11	299027	301026	-	IFITM5	387733	65	1227	645	582	0.363593	0.529865	-0.166272	-0.635791	0.00291538	0.0223737	12	0	0	13.5938	12.7628	23.8333	25.9167	4032
ENSG00000177685	chr11	824644	826643	+	EFCAB4A	283229	57	1232	666	566	0.435488	0.73046	-0.294972	-0.732203	1.23845e-05	0.000541263	2	0	0	14.6458	13.7885	24	26	3084
ENSG00000205869	chr11	1606014	1608013	-	KRTAP5-1	387264	20	992	508	484	0.849077	0.653079	0.195998	0.38835	0.00397648	0.0278004	2	0	0	14.4375	14.9423	24	25.5	6277
ENSG00000130592	chr11	1872700	1874699	+	LSP1	4046	68	1248	620	628	0.840058	0.616946	0.223111	0.45055	0.00302772	0.0229875	8	0	0	14.1458	13.1923	24	26	5458
ENSG00000184682	chr11	1911585	1913584	-	C11orf89	NA	59	1271	613	658	0.750937	0.566961	0.183976	0.399304	0.00108036	0.0110961	1	0	0	9.70833	10.4615	21	25	6112
ENSG00000099869	chr11	2160231	2162230	+	IGF2-AS	51214	229	1477	682	795	0.0623682	0.232471	-0.170103	-1.75241	0.0144071	0.0665469	37	0	0	12.4673	12.1445	23.6757	25.6757	6699
ENSG00000183734	chr11	2291683	2293682	-	ASCL2	430	154	1341	715	626	0.348994	0.50168	-0.152686	-0.877258	0.00102333	0.0107193	41	0	0	12.2429	11.4522	23.6585	25.4146	2954
ENSG00000110665	chr11	2323780	2325779	-	C11orf21	29125	45	1270	614	656	0.625597	0.440928	0.184669	0.481392	0.10711	0.247975	4	0	0	12.4688	12.1058	23.5	25.75	13364
ENSG00000064201	chr11	2321727	2323726	+	TSPAN32	10077	56	1256	631	625	0.688992	0.500722	0.18827	0.418086	0.0171102	0.0751622	32	0	0	13.3529	12.9435	23.7812	25.875	7044
ENSG00000110651	chr11	2395907	2397906	+	CD81	975	35	1121	626	495	0.35676	0.640876	-0.284116	-0.9385	0.00214066	0.0180831	18	0	0	13.0394	12.7201	23.8889	25.5	3663
ENSG00000110628	chr11	2919451	2921450	+	SLC22A18	5002	36	1173	733	440	0.704232	0.470516	0.233717	0.734086	0.00112738	0.0114338	20	0	0	12.6458	12.2019	23.75	25.3	3075
ENSG00000224513	chr11	3245791	3247790	+	NA	NA	61	1201	511	690	0.507976	0.738421	-0.230445	-0.555394	5.1135e-06	0.000283712	4	0	0	13.1458	12.4327	23.75	25.5	4376
ENSG00000205495	chr11	5066256	5068255	+	OR52J3	119679	15	752	415	337	0.51561	0.726003	-0.210392	-0.555369	0.0173301	0.075891	3	0	0	12.8472	12.9103	24	25.6667	7066
ENSG00000176742	chr11	5221431	5223430	-	OR51V1	283111	18	738	384	354	0.550064	0.703881	-0.153818	-0.492632	0.00175762	0.0156596	2	0	0	12.5	11.7115	24	25.5	4988
ENSG00000181609	chr11	5508415	5510414	+	OR52D1	390066	5	759	363	396	0.438873	0.750187	-0.311314	-0.760046	0.0392968	0.131769	1	0	0	13.25	13.1154	24	26	9226
ENSG00000181616	chr11	5566280	5568279	-	OR52H1	390067	10	792	442	350	0.619501	0.771382	-0.151881	-0.366378	0.0151137	0.0688552	3	0	0	12.6667	12.8462	23.6667	25.6667	6792
ENSG00000132274	chr11	5709419	5711418	+	TRIM22	10346	9	814	387	427	0.768262	0.60586	0.162402	0.575241	0.0016692	0.0151912	4	0	0	13.4792	12.6923	24	25.25	4201
ENSG00000180988	chr11	5840044	5842043	+	OR52N2	390077	13	795	399	396	0.489461	0.653183	-0.163721	-0.412694	0.0363714	0.124827	2	0	0	13.8958	12.4231	24	25	9016
ENSG00000170955	chr11	6341378	6343377	-	PRKCDBP	112464	89	1118	572	546	0.380414	0.204054	0.176361	0.911215	0.57754	0.618368	12	0	0	12.9028	12.3141	23.6667	25.75	28900
ENSG00000255410	chr11	6650334	6652333	+	NA	NA	160	1261	614	647	0.626473	0.779515	-0.153042	-0.357107	0.418055	0.505486	4	0	0	14.0104	13.4712	23.75	26	25591
ENSG00000254838	chr11	6767171	6769170	-	GVINP1	387751	9	757	421	336	0.794547	0.45821	0.336337	0.835614	0.0433057	0.140477	2	0	0	12.5625	11.8654	24	24.5	9539
ENSG00000166394	chr11	7697954	7699953	-	CYB5R2	51700	16	818	435	383	0.744677	0.401547	0.34313	0.8748	0.000178383	0.00325454	1	0	0	13.3333	12.1154	24	25	2362
ENSG00000213538	chr11	9114410	9116409	+	KRT8P41	283102	26	1029	589	440	0.522751	0.814805	-0.292054	-0.783802	0.000200319	0.00353029	3	0	0	12.875	12.3462	23.3333	25.6667	2788
ENSG00000201998	chr11	9448820	9450819	+	SNORA23	677808	18	766	364	402	0.642348	0.861596	-0.219249	-0.418019	1.33239e-07	2.07177e-05	1	0	0	15.1667	12.7692	24	26	5865
ENSG00000238387	chr11	9598075	9600074	+	NA	NA	20	694	354	340	0.716829	0.517034	0.199794	0.463718	0.0233634	0.0930775	1	0	0	13.5	13.9231	24	26	7767
ENSG00000245522	chr11	9780581	9782580	-	NA	440028	37	1058	497	561	0.795645	0.432062	0.363582	1.01015	4.89565e-06	0.00027344	3	0	0	14.7361	15.0256	23.6667	25.6667	1833
ENSG00000250041	chr11	10920370	10922369	-	NA	NA	27	1021	432	589	0.708173	0.314229	0.393944	1.14732	4.43012e-09	1.61272e-06	1	0	0	16.125	14.7692	24	26	1410
ENSG00000255260	chr11	11264763	11266762	-	NA	NA	17	964	441	523	0.452987	0.126263	0.326724	1.76457	3.78512e-05	0.00113487	1	0	0	14.6667	14.7308	24	26	1032
ENSG00000254847	chr11	12562015	12564014	-	NA	NA	24	1040	540	500	0.797189	0.587743	0.209446	0.433382	0.00587775	0.0363892	1	0	0	13.2083	13.0385	24	25	5669
ENSG00000254670	chr11	13030207	13032206	-	NA	NA	197	1339	628	711	0.403916	0.185224	0.218692	0.985686	0.00720626	0.0418591	11	0	0	13.322	12.9406	23.9091	25.9091	5327
ENSG00000189431	chr11	13029196	13031195	+	RASSF10	NA	83	1115	557	558	0.435889	0.18582	0.250069	1.18494	0.00529076	0.0338738	10	0	0	13.1375	12.8231	23.9	25.9	4833
ENSG00000152268	chr11	13982414	13984413	+	SPON1	10418	74	1043	500	543	0.398545	0.647719	-0.249174	-1.02505	0.000156931	0.00296816	12	0	0	13.9375	13.4551	23.8333	25.6667	1790
ENSG00000254789	chr11	15643438	15645437	-	NA	NA	15	938	451	487	0.883002	0.698578	0.184424	0.333737	0.31724	0.444893	1	0	0	15.2083	13.8846	24	26	22063
ENSG00000110693	chr11	16760639	16762638	-	SOX6	55553	62	900	430	470	0.158954	0.384934	-0.22598	-1.05337	0.00348655	0.0253368	5	0	0	13.725	13.1923	24	25.2	4258
ENSG00000129152	chr11	17739615	17741614	+	MYOD1	4654	117	1216	634	582	0.0515088	0.214203	-0.162694	-1.89683	0.16968	0.325163	6	0	0	12.1667	12	23.5	26	16147
ENSG00000166787	chr11	18137180	18139179	-	SAA3P	6290	17	931	481	450	0.644448	0.798497	-0.154049	-0.343207	2.45259e-06	0.000165677	3	0	0	14.4722	13.5	24	25.6667	7043
ENSG00000256734	chr11	18471916	18473915	-	NA	NA	14	805	397	408	0.618084	0.805943	-0.187858	-0.37751	2.64775e-05	0.000901314	1	0	0	16.25	14.6538	24	26	6455
ENSG00000255270	chr11	19400531	19402530	+	NAV2-IT1	NA	15	926	450	476	0.548237	0.315766	0.232471	0.777043	2.79554e-05	0.000928137	1	0	0	12.9583	13.8077	24	26	2825
ENSG00000109851	chr11	20181660	20183659	-	DBX1	120237	92	1036	503	533	0.0707118	0.247936	-0.177224	-1.852	7.18556e-06	0.000361533	14	0	0	13.25	12.6319	23.9286	25.7143	1571
ENSG00000165973	chr11	20689617	20691616	+	NELL1	4745	123	1183	525	658	0.0508364	0.208494	-0.157657	-2.15199	0.0836461	0.214136	13	0	0	13.0064	12.5266	23.7692	25.6923	12087
ENSG00000169550	chr11	26593281	26595280	-	MUC15	143662	27	822	393	429	0.463127	0.670326	-0.207198	-0.768395	0.0036091	0.025944	5	0	0	14.0917	14.0846	23.8	26	4304
ENSG00000176971	chr11	27014128	27016127	+	FIBIN	387758	28	854	463	391	0.0932708	0.275715	-0.182444	-1.55695	0.308316	0.439104	7	0	0	14.6786	13.5659	24	25.8571	21726
ENSG00000254862	chr11	27491776	27493775	+	NA	NA	77	1052	561	491	0.127403	0.292925	-0.165522	-0.879652	0.0105729	0.0543269	3	0	0	13.1667	12.8205	24	25.3333	6022
ENSG00000182255	chr11	30038071	30040070	-	KCNA4	3739	91	1109	515	594	0.059989	0.277887	-0.217898	-2.26161	3.01622e-05	0.000974434	14	0	0	12.8958	12.0549	23.8571	25.3571	957
ENSG00000254489	chr11	30604177	30606176	+	NA	NA	57	922	547	375	0.198385	0.378259	-0.179874	-1.22448	0.0243647	0.0956021	7	0	0	13.6488	13.1209	23.7143	26	7886
ENSG00000184937	chr11	32456677	32458676	-	WT1	7490	130	1221	519	702	0.037816	0.243537	-0.205721	-2.47765	7.94677e-06	0.000388463	13	0	0	13.5	13.142	23.7692	25.7692	1081
ENSG00000183242	chr11	32455564	32457563	+	WT1-AS	51352	163	1322	626	696	0.0444383	0.253133	-0.208695	-2.39458	8.13839e-07	7.5172e-05	14	0	0	13.1042	12.794	23.7857	25.7857	1029
ENSG00000135374	chr11	34534853	34536852	-	ELF5	2001	42	989	463	526	0.591221	0.767333	-0.176113	-0.410307	0.00559132	0.0351722	12	0	0	14.0556	12.8814	23.8333	25.8333	5962
ENSG00000135373	chr11	34641140	34643139	+	EHF	26298	10	883	464	419	0.24017	0.461464	-0.221294	-1.1069	0.000270408	0.0043331	4	0	0	14.0312	13.8846	24	26	1931
ENSG00000149090	chr11	35551349	35553348	-	PAMR1	25891	4	886	423	463	0.611335	0.457091	0.154243	0.411666	0.000645816	0.00780604	1	0	0	12.75	12.5769	24	25	5943
ENSG00000255388	chr11	41735499	41737498	-	NA	NA	15	822	390	432	0.645006	0.801037	-0.156031	-0.30826	0.000707736	0.00832364	1	0	0	14.4583	12.6538	24	26	7677
ENSG00000255171	chr11	41734618	41736617	+	NA	NA	12	797	416	381	0.645006	0.801037	-0.156031	-0.30826	0.000707736	0.00832364	1	0	0	14.4583	12.6538	24	26	7677
ENSG00000251557	chr11	43290444	43292443	-	HNRNPKP3	399881	32	869	415	454	0.681042	0.513429	0.167613	0.443897	0.00768081	0.0436808	5	0	0	13.6583	13.5538	24	25.6	5543
ENSG00000199077	chr11	43601444	43603443	+	MIR129-2	406918	95	1118	489	629	0.0630305	0.249296	-0.186266	-2.19531	1.52734e-08	4.37597e-06	14	0	0	13.2351	12.4066	23.7143	25.6429	1403
ENSG00000244926	chr11	43941995	43943994	-	ALKBH3-AS1	100507300	22	924	461	463	0.678755	0.265936	0.412818	1.31965	9.88295e-07	8.64134e-05	1	0	0	13.75	12.9615	24	25	1040
ENSG00000254409	chr11	43941109	43943108	+	NA	NA	24	890	436	454	0.637693	0.451665	0.186028	0.612916	0.000289764	0.00456294	2	0	0	14.1042	13.9038	24	25	3913
ENSG00000244267	chr11	44649407	44651406	+	RPL34P22	NA	24	1060	551	509	0.0602275	0.217483	-0.157255	-1.69565	0.363849	0.472791	1	0	0	13.4167	11.9231	24	26	23813
ENSG00000019485	chr11	45114064	45116063	+	PRDM11	56981;101060179	30	1032	478	554	0.82326	0.642201	0.181059	0.416916	0.000714242	0.00838104	6	0	0	13.6042	12.3974	23.5	26	5885
ENSG00000255498	chr11	45927513	45929512	-	NA	NA	54	1242	624	618	0.444856	0.597568	-0.152711	-0.525263	0.00019764	0.00349688	10	0	0	13.7792	13.2423	23.6	25.9	4643
ENSG00000234776	chr11	45928334	45930333	-	C11orf94	143678	47	1224	682	542	0.465688	0.625854	-0.160166	-0.516663	0.00018279	0.00331152	11	0	0	13.7765	13.472	23.6364	25.9091	4721
ENSG00000255007	chr11	46295599	46297598	-	NA	NA	24	1039	591	448	0.243174	0.594349	-0.351175	-1.25525	0.000176482	0.00322938	1	0	0	12.1667	12.3077	24	25	1691
ENSG00000256746	chr11	47293162	47295161	-	NA	101928943	26	875	379	496	0.37005	0.552468	-0.182418	-0.581114	0.090663	0.224323	2	0	0	14.6042	12.9615	24	25.5	12506
ENSG00000205035	chr11	49578598	49580597	+	NA	440040	57	932	494	438	0.0846971	0.260001	-0.175304	-1.61974	7.98333e-07	7.44061e-05	6	0	0	14.4306	13.5385	23.8333	25.8333	1617
ENSG00000174982	chr11	55416880	55418879	+	OR4S2	219431	16	728	356	372	0.411239	0.579638	-0.168399	-0.48519	2.53617e-05	0.000876836	1	0	0	12.7917	9.65385	23	24	5058
ENSG00000181273	chr11	56754847	56756846	+	OR5AK2	390181	11	658	355	303	0.705177	0.858511	-0.153334	-0.280244	4.86599e-06	0.000272389	1	0	0	17.4167	13.8462	24	26	8306
ENSG00000255301	chr11	57244508	57246507	-	NA	NA	30	1072	489	583	0.490926	0.752885	-0.261959	-0.606867	0.000506222	0.00664012	1	0	0	12.0833	10.8462	24	26	3959
ENSG00000233436	chr11	57518754	57520753	-	BTBD18	643376	66	1027	510	517	0.435858	0.645363	-0.209505	-0.998225	5.98493e-05	0.00154455	11	0	0	13.6288	12.8566	24	25.7273	1871
ENSG00000198561	chr11	57519215	57521214	+	CTNND1	1500	81	1090	531	559	0.476187	0.668566	-0.192379	-0.915555	0.0001324	0.00264997	12	0	0	13.8125	13.0577	24	25.75	2184
ENSG00000255523	chr11	58695663	58697662	-	NA	NA	12	810	446	364	0.482153	0.652766	-0.170613	-0.429393	0.00246729	0.0198451	1	0	0	13.4583	13.8846	24	26	5726
ENSG00000166927	chr11	60144455	60146454	+	MS4A7	58475	9	873	439	434	0.699878	0.499833	0.200045	0.612803	0.0125701	0.0607882	4	0	0	12.6354	12.7596	24	25.5	6397
ENSG00000166928	chr11	60144503	60146502	+	MS4A14	84689	9	881	440	441	0.699878	0.499833	0.200045	0.612803	0.0125701	0.0607882	4	0	0	12.6354	12.7596	24	25.5	6397
ENSG00000166959	chr11	60465547	60467546	+	MS4A8	83661	12	804	414	390	0.311757	0.557969	-0.246212	-1.17686	0.000155008	0.00294405	4	0	0	14.7188	12.8269	24	26	1628
ENSG00000256813	chr11	60618055	60620054	-	NA	NA	50	1072	564	508	0.379171	0.662114	-0.282943	-0.803467	0.0202446	0.0843223	2	0	0	12.875	13.2115	24	26	7429
ENSG00000256196	chr11	60692370	60694369	-	NA	NA	50	1131	579	552	0.599028	0.377514	0.221513	0.652258	0.000174143	0.00319983	1	0	0	12.9167	11.3462	24	25	3631
ENSG00000110446	chr11	60719503	60721502	-	SLC15A3	51296	32	1035	591	444	0.479004	0.252667	0.226336	0.8975	0.00558093	0.0351212	3	0	0	12.0417	12.1282	24	25	4917
ENSG00000110448	chr11	60868367	60870366	+	CD5	921	25	1037	661	376	0.78531	0.624029	0.161281	0.330129	0.0306957	0.11143	7	0	0	13.5238	12.7308	23.7143	26	8523
ENSG00000204950	chr11	61274772	61276771	+	LRRC10B	390205	148	1302	594	708	0.0914404	0.242232	-0.150792	-1.38582	0.00103661	0.0107962	6	0	0	12.5069	12.1218	23.8333	26	2971
ENSG00000244176	chr11	61779575	61781574	-	NA	NA	27	1109	548	561	0.59178	0.431482	0.160298	0.446882	0.496196	0.557047	1	0	0	14.5	16.4231	24	26	27562
ENSG00000124942	chr11	62323208	62325207	-	AHNAK	79026	21	1039	603	436	0.637736	0.355208	0.282529	0.826689	0.0762143	0.202048	1	0	0	13.6667	12.5385	23	26	11672
ENSG00000204922	chr11	62436245	62438244	+	C11orf83	790955	37	963	481	482	0.562959	0.769269	-0.206311	-0.531301	0.000176296	0.00322927	4	0	0	13.7292	13.8654	24	25.5	4590
ENSG00000149742	chr11	63135761	63137760	+	SLC22A9	114571	18	765	380	385	0.501696	0.691295	-0.189599	-0.685773	0.00725795	0.0420455	6	0	0	14.1319	12.7051	24	26	5341
ENSG00000133321	chr11	63302781	63304780	+	RARRES3	5920	29	1018	510	508	0.582272	0.386648	0.195624	0.54012	0.00123759	0.0122308	5	0	0	13.7917	12.8538	24	25.8	4527
ENSG00000271100	chr11	63465737	63467736	-	NA	NA	16	855	468	387	0.20352	0.554568	-0.351047	-1.40277	1.5575e-05	0.000631635	1	0	0	15.1667	14.0385	24	26	890
ENSG00000256481	chr11	63847662	63849661	+	NA	NA	46	1084	532	552	0.414207	0.808154	-0.393947	-0.947604	7.44933e-06	0.000370586	1	0	0	12.6667	12.2308	24	26	2063
ENSG00000149781	chr11	63972650	63974649	+	FERMT3	83706	59	1173	572	601	0.7143	0.459659	0.254641	0.650927	0.000944815	0.0101477	9	0	0	14.5093	13.8761	24	25.8889	3637
ENSG00000168071	chr11	64106195	64108194	+	CCDC88B	283234	46	1136	485	651	0.820659	0.634548	0.186111	0.391019	0.00976123	0.0514741	7	0	0	13.5179	13.8846	23.7143	25.8571	6239
ENSG00000203400	chr11	64657259	64659258	-	NA	NA	48	1168	538	630	0.450822	0.656766	-0.205944	-0.579499	0.0143324	0.0663805	12	0	0	14.2847	13.5224	23.75	25.8333	6681
ENSG00000267804	chr11	64658048	64660047	-	NA	NA	48	1172	535	637	0.433295	0.633288	-0.199993	-0.583695	0.0117404	0.0581254	13	0	0	14.1635	13.4882	23.7692	25.8462	6250
ENSG00000207648	chr11	64658219	64660218	-	MIR192	406967	50	1177	539	638	0.425713	0.616879	-0.191167	-0.563056	0.00796429	0.0448397	14	0	0	14.131	13.5549	23.7857	25.8571	5496
ENSG00000149735	chr11	64702861	64704860	-	GPHA2	170589	26	1053	518	535	0.459451	0.710601	-0.25115	-0.688305	1.06263e-06	9.05812e-05	8	0	0	13.6719	12.9712	24	25.5	3384
ENSG00000197847	chr11	64979811	64981810	+	SLC22A20	440044	46	1207	587	620	0.63331	0.437005	0.196305	0.382077	4.77362e-05	0.00132444	7	0	0	14.3333	13.3791	23.4286	25.7143	6393
ENSG00000269018	chr11	65359448	65361447	-	NA	NA	141	1335	673	662	0.449782	0.723905	-0.274123	-0.82009	0.000144816	0.00281649	6	0	0	13.8958	13.3846	24	25.6667	2611
ENSG00000174576	chr11	66186975	66188974	+	NPAS4	266743	123	1239	629	610	0.0691735	0.23399	-0.164817	-1.70205	0.000277031	0.00440956	7	0	0	13.6786	13.1429	24	25.7143	1944
ENSG00000252709	chr11	66762597	66764596	-	NA	NA	36	940	449	491	0.700378	0.412349	0.288028	0.750149	4.08025e-08	8.64762e-06	1	0	0	14.5833	14.4615	24	26	2976
ENSG00000175482	chr11	67123944	67125943	-	POLD4	57804	18	1098	614	484	0.222763	0.375567	-0.152804	-0.728118	0.000277996	0.00441809	1	0	0	14.0417	13.5385	24	26	3109
ENSG00000175463	chr11	67169886	67171885	+	TBC1D10C	374403	47	1147	515	632	0.767543	0.595262	0.172282	0.375531	0.0981131	0.235799	6	0	0	14.1736	12.5833	24	25.8333	12874
ENSG00000255949	chr11	67202371	67204370	-	NA	NA	71	1280	651	629	0.797808	0.619509	0.178299	0.349067	0.0138842	0.0650148	5	0	0	13.1333	11.9385	23.8	26	6925
ENSG00000213402	chr11	67205039	67207038	-	PTPRCAP	5790	67	1279	679	600	0.848096	0.641337	0.206759	0.398931	0.000587044	0.00732455	11	0	0	13.1326	12.7168	23.8182	26	6117
ENSG00000132744	chr11	67417631	67419630	-	ACY3	91703	60	1015	499	516	0.131377	0.293208	-0.161831	-1.15929	5.28213e-05	0.00141388	11	0	0	13.0833	12.4825	23.6364	25.8182	1966
ENSG00000266737	chr11	67799864	67801863	+	MIR4691	100616403	57	1220	617	603	0.586939	0.76307	-0.176131	-0.373016	0.00456576	0.0305222	1	0	0	13.0833	10.7692	24	26	6529
ENSG00000162337	chr11	68078577	68080576	+	LRP5	4041	163	1334	684	650	0.218104	0.39524	-0.177135	-0.845629	0.608245	0.642923	2	0	0	11.5625	11.5962	22.5	26	29274
ENSG00000110090	chr11	68611379	68613378	-	CPT1A	1374	68	1023	579	444	0.139702	0.339288	-0.199587	-1.22093	0.00601729	0.036943	3	0	0	10.9028	10.9103	23	26	5040
ENSG00000250508	chr11	68636632	68638631	+	NA	NA	55	993	434	559	0.426008	0.162779	0.263229	1.34686	0.00171614	0.0154503	2	0	0	12.6042	12.6346	24	26	3437
ENSG00000255774	chr11	69294209	69296208	-	NA	NA	40	1184	625	559	0.366813	0.523699	-0.156886	-0.502176	0.195466	0.351219	1	0	0	15.7917	13.6154	24	26	17220
ENSG00000254605	chr11	69866666	69868665	-	NA	NA	55	1006	533	473	0.832728	0.607449	0.225279	0.448271	0.000222295	0.00380447	2	0	0	12.8333	13.2115	24	25.5	5491
ENSG00000254721	chr11	70052997	70054996	-	NA	NA	40	1028	536	492	0.481155	0.633219	-0.152064	-0.389133	0.00854944	0.0470384	1	0	0	12.0833	10.3846	24	24	6264
ENSG00000206783	chr11	71758498	71760497	-	RNU6-292P	NA	30	893	458	435	0.205024	0.808765	-0.603741	-1.92895	3.43679e-07	3.89541e-05	1	0	0	15.2917	14.7692	24	26	273
ENSG00000255672	chr11	72064060	72066059	+	NA	NA	15	924	438	486	0.841788	0.64411	0.197678	0.380961	0.0285641	0.106437	1	0	0	11.1667	9.76923	23	26	8304
ENSG00000257038	chr11	73019907	73021906	-	NA	NA	135	1314	673	641	0.554152	0.39515	0.159001	0.742174	8.82452e-06	0.000416881	8	0	0	12.9479	12.851	24	25.875	3024
ENSG00000182704	chr11	76491795	76493794	+	TSKU	25987	14	1022	511	511	0.743883	0.572909	0.170974	0.364642	0.000221445	0.00380042	3	0	0	13.2222	13.4103	23.3333	26	6651
ENSG00000198488	chr11	76743885	76745884	+	B3GNT6	192134	12	848	436	412	0.832179	0.654654	0.177526	0.428212	0.00256613	0.02036	3	0	0	12.3056	11.6923	24	25.3333	5741
ENSG00000268635	chr11	77182916	77184915	+	NA	NA	93	1081	536	545	0.247542	0.407046	-0.159505	-1.00981	0.0112287	0.0564319	3	0	0	13.8611	13.2564	23.6667	26	6157
ENSG00000073921	chr11	85780425	85782424	-	PICALM	8301	22	872	469	403	0.412105	0.161511	0.250594	1.2993	5.47415e-05	0.00144651	1	0	0	15.4167	14.5769	24	26	1171
ENSG00000254502	chr11	85904674	85906673	+	NA	NA	33	891	466	425	0.612789	0.78516	-0.17237	-0.354805	1.68365e-05	0.000665353	3	0	0	13.4722	13.0256	23.3333	26	6825
ENSG00000168959	chr11	88798614	88800613	-	GRM5	2915	63	948	445	503	0.234975	0.399992	-0.165017	-1.85905	4.01655e-10	3.1071e-07	3	0	0	12.0417	11.5385	23.6667	25.6667	1870
ENSG00000255162	chr11	89517613	89519612	+	NA	NA	52	823	386	437	0.445606	0.609818	-0.164213	-0.476396	0.0487648	0.151972	2	0	0	15.5208	15.5	24	26	9929
ENSG00000134640	chr11	92701386	92703385	+	MTNR1B	4544	73	993	531	462	0.170481	0.353152	-0.182671	-1.14247	0.000158504	0.00298332	9	0	0	12.7407	12.1111	23.7778	25.4444	1644
ENSG00000206799	chr11	93463766	93465765	-	SNORA32	692063	10	685	374	311	0.591954	0.761772	-0.169818	-0.423818	0.0179986	0.0778473	6	0	0	14.8403	14.2564	23.8333	25.6667	7154
ENSG00000202314	chr11	93464241	93466240	-	SNORD6	692075	12	667	369	298	0.578707	0.745176	-0.166469	-0.415344	0.0192686	0.0814481	7	0	0	14.869	14.2088	23.8571	25.7143	7320
ENSG00000256779	chr11	94769146	94771145	+	NA	NA	83	939	477	462	0.261835	0.441453	-0.179617	-0.744778	0.0722726	0.195584	3	0	0	12.625	11.0769	24	26	11432
ENSG00000180771	chr11	94798556	94800555	+	SRSF8	NA	51	788	395	393	0.259226	0.430278	-0.171052	-0.785476	0.00646358	0.0389034	5	0.2	0.4	13.4667	12.7462	23.6	25.8	5141
ENSG00000271885	chr11	94798861	94800860	+	NA	10929	95	889	441	448	0.153318	0.344947	-0.191629	-0.899858	0.0020881	0.0177652	5	0	0	13.425	12.8385	23.8	25.8	3637
ENSG00000254506	chr11	101453526	101455525	+	NA	NA	117	1104	586	518	0.116425	0.289954	-0.173529	-1.67844	0.00687279	0.0405617	11	0	0	12.6742	12.4685	23.6364	25	5243
ENSG00000152578	chr11	105479221	105481220	+	GRIA4	2893	46	933	490	443	0.0981244	0.281022	-0.182897	-1.60436	0.00092024	0.00998422	7	0	0	12.6845	12.3791	23.8571	25.5714	2852
ENSG00000185742	chr11	109291346	109293345	+	C11orf87	399947	58	1024	465	559	0.237158	0.40607	-0.168913	-1.62677	2.17288e-09	9.60505e-07	10	0	0	12.4792	12.2423	23.6	25.3	1768
ENSG00000255208	chr11	111319093	111321092	+	NA	NA	24	1068	598	470	0.47283	0.698151	-0.225321	-0.552541	0.00264952	0.0208505	1	0	0	15.1667	13.9231	24	26	4414
ENSG00000243930	chr11	112087549	112089548	+	RPS12P21	NA	16	857	413	444	0.314464	0.493146	-0.178681	-0.632916	0.104628	0.244671	1	0	0	13.7917	13.5769	24	26	13232
ENSG00000268472	chr11	112129488	112131487	+	NA	NA	12	856	400	456	0.567438	0.820962	-0.253524	-0.931371	0.00367474	0.0262847	2	0	0	16.4375	15.3846	24	26	4326
ENSG00000149305	chr11	113773899	113775898	+	HTR3B	9177	16	799	378	421	0.794138	0.61571	0.178427	0.384568	0.0199448	0.083414	3	0	0	12.7778	13.4359	24	25.6667	7398
ENSG00000149591	chr11	117068537	117070536	+	TAGLN	6876	49	1181	577	604	0.618769	0.445722	0.173047	0.507027	8.91687e-08	1.50069e-05	9	0	0	12.7361	12.0769	23.7778	25.4444	4832
ENSG00000110274	chr11	117183773	117185772	+	CEP164	22897	36	1056	499	557	0.355248	0.765864	-0.410616	-1.08839	2.69772e-07	3.35926e-05	2	0	0	13.4167	13.3654	24	26	1583
ENSG00000137747	chr11	117799675	117801674	-	TMPRSS13	84000	27	994	496	498	0.474266	0.630351	-0.156085	-0.464723	0.00328384	0.0243556	8	0	0	13.3281	12.7837	23.875	25.75	5279
ENSG00000269944	chr11	118285192	118287191	+	NA	NA	14	831	490	341	0.807382	0.621232	0.18615	0.37284	6.03277e-05	0.0015543	1	0	0	14.625	15.3077	24	25	6531
ENSG00000118094	chr11	118549900	118551899	-	TREH	11181	35	1074	533	541	0.465481	0.621154	-0.155674	-0.583496	0.000638808	0.0077577	7	0	0	13.994	13.1703	24	25.8571	4125
ENSG00000160703	chr11	119035777	119037776	+	NLRX1	79671	38	1011	552	459	0.700778	0.549008	0.15177	0.34653	0.000560779	0.0070941	1	0	0	14.9167	13.6923	24	26	6972
ENSG00000254740	chr11	119241916	119243915	+	NA	NA	44	1143	595	548	0.217565	0.383107	-0.165542	-0.788644	0.0105904	0.0543718	1	0	0	14.4583	13.4231	24	26	6027
ENSG00000263873	chr11	119287161	119289160	+	NA	NA	40	1099	538	561	0.665168	0.508217	0.156951	0.491261	0.117531	0.26279	2	0	0	13.7708	14.3654	24	26	13839
ENSG00000254561	chr11	119477635	119479634	+	NA	NA	18	854	446	408	0.254239	0.512382	-0.258142	-0.983259	0.181972	0.338138	1	0	0	13.8333	12.8846	24	26	16652
ENSG00000255247	chr11	119579130	119581129	+	NA	NA	52	1096	487	609	0.490186	0.232991	0.257195	1.04156	0.00247723	0.0198892	1	0	0	12.0417	11.9615	24	24	3854
ENSG00000200879	chr11	122928370	122930369	-	SNORD14E	85391	23	873	465	408	0.287924	0.468938	-0.181015	-0.684897	0.0130911	0.0625477	1	0	0	13.5417	14	24	26	6472
ENSG00000023171	chr11	123394844	123396843	+	GRAMD1B	57476	33	1017	502	515	0.242898	0.547218	-0.30432	-1.21256	7.44764e-05	0.00176999	8	0	0	13.4479	12.7356	23.75	26	1302
ENSG00000196248	chr11	123847989	123849988	-	OR10S1	219873	11	893	456	437	0.887773	0.717777	0.169996	0.310266	0.00132003	0.0127926	2	0	0	14.2708	13.3077	24	26	7633
ENSG00000254737	chr11	123884782	123886781	+	OR10G4	390264	22	909	461	448	0.813035	0.647679	0.165356	0.350849	0.136858	0.287333	3	0	0	13.75	12.8846	24	25.6667	14738
ENSG00000255116	chr11	124142366	124144365	+	SLC5A4P1	NA	14	739	346	393	0.331231	0.500844	-0.169613	-0.582133	0.0630885	0.179195	1	0	0	12.375	13.1538	24	26	10894
ENSG00000196341	chr11	124180234	124182233	-	OR8D1	283159	11	839	391	448	0.646169	0.838441	-0.192272	-0.440027	4.80091e-05	0.00132816	4	0	0	14.1354	14.4615	24	26	5575
ENSG00000255475	chr11	125008984	125010983	-	NA	NA	33	1073	624	449	0.543043	0.725274	-0.182231	-0.435878	0.00037641	0.00542237	2	0	0	10.7083	10.5577	24	24	5635
ENSG00000255537	chr11	125363610	125365609	+	NA	NA	77	1039	563	476	0.129143	0.28482	-0.155677	-1.39139	0.104523	0.244519	7	0	0	13.6905	13.0495	23.8571	25.4286	13227
ENSG00000134954	chr11	128456954	128458953	-	ETS1	2113	14	764	368	396	0.40433	0.633339	-0.229009	-0.932485	0.00103438	0.0107839	4	0	0	15.9271	14.9231	24	26	2968
ENSG00000254703	chr11	128565419	128567418	-	SENCR	100507392	17	891	428	463	0.849333	0.600647	0.248686	0.518348	0.0706103	0.192417	4	0	0	13.8646	13.875	24	26	11355
ENSG00000151704	chr11	128736769	128738768	-	KCNJ1	3758	23	620	314	306	0.618904	0.789464	-0.170561	-0.397869	0.00978535	0.0515648	8	0	0	14.5469	13.6346	24	25.625	6128
ENSG00000224795	chr11	131532978	131534977	-	NA	101929637	33	920	503	417	0.58779	0.774685	-0.186894	-0.392474	0.001208	0.0120462	1	0	0	14.7917	14.1923	24	26	6215
ENSG00000255512	chr11	134945294	134947293	-	NA	NA	89	723	343	380	0.14485	0.332068	-0.187218	-1.14341	0.0886492	0.22136	1	0	0	10.6667	10.3846	24	25	12391
ENSG00000120645	chr12	174431	176430	+	IQSEC3	440073;100996825	96	1137	627	510	0.0764028	0.251748	-0.175345	-1.65991	0.0186542	0.0797482	6	0	0	12.7569	12.5256	23.8333	25.6667	7238
ENSG00000249695	chr12	257836	259835	-	NA	574538	41	1051	461	590	0.688373	0.849834	-0.161461	-0.374107	0.00288762	0.0222434	5	0	0	12.675	11.4769	24	25.6	6507
ENSG00000111181	chr12	323237	325236	-	SLC6A12	6539	21	1087	560	527	0.629254	0.432665	0.196589	0.690216	2.01711e-05	0.000745705	6	0	0	14.0764	14.1923	24	26	3371
ENSG00000010379	chr12	371540	373539	-	SLC6A13	6540	33	887	426	461	0.234834	0.46258	-0.227746	-1.12683	0.00906973	0.0489867	8	0	0	13.6562	12.8702	23.875	25.75	5729
ENSG00000271500	chr12	1806711	1808710	-	NA	NA	19	797	372	425	0.616824	0.876531	-0.259707	-0.50011	2.61368e-05	0.000894793	1	0	0	11.9583	10	24	24	4906
ENSG00000235049	chr12	2045241	2047240	-	LINC00940	100271702	45	1030	534	496	0.374521	0.576125	-0.201604	-0.994664	0.000492863	0.00650903	5	0	0	12.9083	12.8154	23.8	25.2	2343
ENSG00000257048	chr12	3475499	3477498	+	NA	NA	58	1141	493	648	0.327538	0.488239	-0.1607	-0.798099	0.000133341	0.0026583	2	0	0	14.6458	13.9615	24	25.5	2711
ENSG00000256988	chr12	4917308	4919307	-	NA	NA	117	1193	514	679	0.190873	0.393827	-0.202954	-1.93062	3.113e-07	3.66257e-05	10	0	0	12.9125	12.4654	23.9	25.6	1129
ENSG00000130037	chr12	5151585	5153584	+	KCNA5	3741	80	1127	544	583	0.0859383	0.262431	-0.176492	-1.65298	5.21887e-06	0.000286483	5	0	0	13.0417	12.7769	24	25.6	1587
ENSG00000111319	chr12	6486397	6488396	-	SCNN1A	6337	20	962	517	445	0.460308	0.620387	-0.16008	-0.601202	0.0114562	0.0572494	7	0	0	13.8155	13.022	23.7143	25.8571	6192
ENSG00000159335	chr12	6873182	6875181	+	PTMS	5763	37	1062	413	649	0.0552965	0.224854	-0.169557	-1.85048	0.00103849	0.0107978	2	0	0	14.0208	12.8654	24	25.5	2976
ENSG00000089692	chr12	6880178	6882177	+	LAG3	3902	36	1135	568	567	0.756367	0.579163	0.177205	0.408652	0.00971201	0.0512831	10	0	0	12.8167	12.4885	23.9	25.9	5983
ENSG00000126749	chr12	7070908	7072907	+	EMG1	NA	73	1276	567	709	0.150333	0.442994	-0.29266	-1.55757	0.00416605	0.0286849	6	0	0	13.7917	13.609	23.8333	25.6667	4493
ENSG00000257084	chr12	7070909	7072908	+	NA	NA	73	1276	567	709	0.150333	0.442994	-0.29266	-1.55757	0.00416605	0.0286849	6	0	0	13.7917	13.609	23.8333	25.6667	4493
ENSG00000207713	chr12	7071362	7073361	+	MIR200C	406985	77	1284	580	704	0.197598	0.505138	-0.30754	-1.39099	0.00253437	0.0201751	11	0	0	14.1174	13.8287	23.9091	25.7273	3886
ENSG00000207708	chr12	7071760	7073759	+	MIR141	406933	70	1242	553	689	0.211057	0.536516	-0.325459	-1.38372	0.00153194	0.0142823	10	0	0	14.125	13.8577	23.9	25.7	3319
ENSG00000271969	chr12	7072612	7074611	+	NA	NA	53	1137	552	585	0.223479	0.549288	-0.325809	-1.31727	0.00104244	0.0108315	9	0	0	14.2361	13.8974	23.8889	25.7778	2978
ENSG00000238795	chr12	7076270	7078269	-	SCARNA12	677777	41	1089	550	539	0.369415	0.669966	-0.300551	-0.848275	0.000112298	0.00234762	6	0	0	13.5764	12.9423	23.8333	25.6667	2474
ENSG00000255836	chr12	7592087	7594086	-	NA	54737	96	1004	559	445	0.136322	0.313935	-0.177612	-1.314	2.18253e-05	0.000792652	5	0	0	12.3417	12.4	23.8	25.6	1553
ENSG00000111704	chr12	7938890	7940889	+	NANOG	79923	33	913	507	406	0.237672	0.422511	-0.184839	-1.05963	0.000939258	0.0101126	3	0	0	16.4028	14.6282	24	26	2874
ENSG00000173262	chr12	8043245	8045244	-	SLC2A14	144195	37	944	493	451	0.194841	0.545266	-0.350425	-1.43867	0.00289769	0.0222821	1	0	0	15.25	15.4231	24	26	4024
ENSG00000241828	chr12	8011533	8013532	+	NA	NA	23	912	402	510	0.893471	0.687499	0.205972	0.373287	2.12465e-07	2.85839e-05	1	0	0	13.2917	11.7692	24	26	6523
ENSG00000171860	chr12	8218568	8220567	-	C3AR1	719	11	768	339	429	0.692005	0.472675	0.21933	0.694314	0.0190707	0.0808986	4	0	0	12.4688	12.0865	23.5	26	7294
ENSG00000166532	chr12	8832696	8834695	+	RIMKLB	57494	45	957	485	472	0.256926	0.486088	-0.229162	-1.34367	3.42789e-05	0.00105998	5	0	0	13.9333	13.4615	24	25.8	1000
ENSG00000214851	chr12	9217167	9219166	-	LINC00612	253128	78	1268	638	630	0.0891314	0.284823	-0.195691	-1.70981	0.0295511	0.108663	11	0	0	12.9659	12.4371	23.7273	25.7273	8415
ENSG00000245105	chr12	9216273	9218272	+	A2M-AS1	144571	100	1201	581	620	0.0852849	0.272837	-0.187552	-1.69325	0.0374705	0.127384	12	0	0	13.0694	12.5224	23.75	25.75	9102
ENSG00000175899	chr12	9268326	9270325	-	A2M	2	16	798	367	431	0.806905	0.570246	0.236659	0.567768	0.00030124	0.00466064	3	0	0	14.875	14.4359	24	26	4263
ENSG00000110848	chr12	9912998	9914997	-	CD69	969	16	753	411	342	0.76634	0.593783	0.172557	0.502183	0.0427111	0.139163	3	0	0	13.4583	12.8462	24	25.6667	9496
ENSG00000110852	chr12	10022236	10024235	-	CLEC2B	9976	15	647	321	326	0.355584	0.169628	0.185956	0.750655	0.101388	0.2402	3	0	0	14.25	13.9487	24	26	13061
ENSG00000225231	chr12	10095595	10097594	-	NA	100506159	35	800	441	359	0.493365	0.647836	-0.15447	-0.401633	0.385569	0.486152	6	0	0	14.0764	14.1026	24	26	24541
ENSG00000213809	chr12	10543974	10545973	-	KLRK1	22914;100528032	14	660	307	353	0.841797	0.580851	0.260946	0.637679	0.000242759	0.00403855	2	0	0	13.0625	14.3462	24	26	3739
ENSG00000255641	chr12	10588101	10590100	-	NA	NA	11	608	292	316	0.435206	0.276146	0.15906	0.637721	2.02595e-05	0.000746384	1	0	0	8.91667	10.9231	22	26	3738
ENSG00000121381	chr12	10962268	10964267	-	TAS2R9	50835	7	710	323	387	0.141626	0.57033	-0.428704	-1.93636	0.0192837	0.0814825	1	0	0	13.5833	13.3462	24	26	7323
ENSG00000186136	chr12	11339044	11341043	-	TAS2R42	353164	6	667	311	356	0.506284	0.697147	-0.190863	-0.453846	0.699837	0.722172	1	0	0	13.875	12.1923	24	26	29986
ENSG00000121335	chr12	11653476	11655475	-	PRB2	653247	68	1034	437	597	0.100043	0.278785	-0.178742	-1.65459	0.000228359	0.00387397	3	0	0	13.2917	12.1667	24	26	1824
ENSG00000247498	chr12	13079160	13081159	+	NA	100506314	47	993	502	491	0.171583	0.524116	-0.352533	-1.55824	0.00112649	0.0114285	3	0	0	14.2083	12.8205	23.6667	25.3333	3050
ENSG00000111339	chr12	14995930	14997929	-	ART4	420	16	785	429	356	0.521569	0.67901	-0.157442	-0.6655	0.0152573	0.069244	10	0	0	14.3	13.6038	23.7	25.9	6818
ENSG00000139055	chr12	15091517	15093516	-	ERP27	121506	19	795	352	443	0.610876	0.923841	-0.312965	-0.679833	8.4443e-09	2.72179e-06	3	0	0	13.3889	12.2821	23.6667	25.3333	3444
ENSG00000048540	chr12	16763029	16765028	-	LMO3	55885	11	793	423	370	0.350887	0.541303	-0.190416	-0.588907	8.38398e-08	1.42542e-05	2	0	0	13.1667	11.5385	24	25.5	4079
ENSG00000221679	chr12	20124299	20126298	+	NA	NA	19	916	466	450	0.213441	0.639236	-0.425795	-1.53885	1.05775e-05	0.000482741	1	0	0	13.3333	11.3846	24	25	678
ENSG00000069431	chr12	22093837	22095836	-	ABCC9	10060	101	1019	507	512	0.0883732	0.251838	-0.163464	-1.77729	4.11278e-06	0.000243331	15	0	0	12.7583	12.1487	23.9333	25.4	1915
ENSG00000212172	chr12	22348064	22350063	-	RNU1-149P	NA	12	774	389	385	0.586326	0.736385	-0.15006	-0.32382	4.24025e-05	0.00121826	1	0	0	15.125	15.3462	24	26	7377
ENSG00000060982	chr12	25101894	25103893	-	BCAT1	586	46	943	471	472	0.29891	0.473393	-0.174482	-0.883721	0.000770467	0.0088005	8	0	0	13.4896	13.2933	24	25.875	2709
ENSG00000226397	chr12	25149954	25151953	-	C12orf77	196415	17	804	374	430	0.786954	0.613075	0.17388	0.51182	0.0189883	0.0806965	6	0	0	14.9722	13.9615	23.8333	25.6667	7281
ENSG00000152936	chr12	25801014	25803013	-	IFLTD1	160492	25	805	423	382	0.357846	0.523302	-0.165456	-0.950422	0.0253938	0.0981955	5	0	0	14.1583	13.1077	24	25.8	8002
ENSG00000256625	chr12	27273343	27275342	+	NA	NA	9	732	341	391	0.304339	0.561195	-0.256857	-0.861664	2.43947e-06	0.000165334	1	0	0	15.7083	12.0385	24	26	2417
ENSG00000029153	chr12	27484287	27486286	+	ARNTL2	56938	110	1133	554	579	0.350326	0.197177	0.153149	0.455858	0.00206875	0.0176442	5	0	0	12.4417	12.2538	23.8	25.8	5391
ENSG00000174236	chr12	27847928	27849927	+	REP15	387849	25	838	399	439	0.565056	0.717273	-0.152218	-0.408238	0.0170518	0.0749478	3	0	0	13.2083	12.8846	23.6667	25.6667	7040
ENSG00000256512	chr12	27953142	27955141	-	NA	NA	19	842	397	445	0.668862	0.857344	-0.188482	-0.353487	1.88334e-06	0.000137664	1	0	0	15.5833	16.3077	24	26	6842
ENSG00000087494	chr12	28125139	28127138	-	PTHLH	5744	10	806	453	353	0.873686	0.71334	0.160346	0.28886	0.0061309	0.0373736	1	0	0	16.2083	15.1923	24	26	8109
ENSG00000257176	chr12	29470282	29472281	-	NA	100506606	24	811	365	446	0.482928	0.214029	0.268899	1.13769	0.18456	0.340864	1	0	0	13.3333	12.1154	23	26	16754
ENSG00000257262	chr12	30352416	30354415	+	NA	NA	53	977	480	497	0.038059	0.263031	-0.224972	-2.4079	1.19351e-05	0.00052533	2	0	0	10.75	11.0962	24	26	804
ENSG00000139146	chr12	31479493	31481492	-	FAM60A	58516	35	857	438	419	0.075587	0.327364	-0.251777	-1.90133	8.40592e-05	0.00192813	3	0	0	13.6944	12.8077	24	26	1349
ENSG00000252390	chr12	31746641	31748640	-	RNU5F-4P	NA	27	826	427	399	0.596305	0.749739	-0.153434	-0.32546	0.00105447	0.0109099	1	0	0	11.5833	12	23	26	7341
ENSG00000256843	chr12	31900675	31902674	-	NA	NA	36	880	439	441	0.106437	0.353529	-0.247092	-1.64252	0.000334068	0.00497932	1	0	0	14.9167	12.8077	24	25	2076
ENSG00000110975	chr12	33592255	33594254	-	SYT10	341359	104	1005	511	494	0.189309	0.35046	-0.161151	-1.51531	0.000182253	0.00330565	7	0	0	13.2381	12.7912	24	25.5714	1988
ENSG00000165966	chr12	41580750	41582749	+	PDZRN4	29951	104	1090	528	562	0.158614	0.431443	-0.272828	-1.81926	1.82029e-05	0.000691971	7	0	0	12.9226	12.8022	23.7143	25.7143	812
ENSG00000173157	chr12	43945225	43947224	-	ADAMTS20	80070	106	1090	618	472	0.247921	0.426148	-0.178227	-1.40285	2.23139e-05	0.000807556	8	0	0	13.875	12.5962	23.625	25.25	1542
ENSG00000257261	chr12	46775962	46777961	+	NA	100288798	134	1151	489	662	0.133339	0.356374	-0.223035	-0.639387	0.0021473	0.0181095	7	0	0	13.1905	12.8901	23.8571	25.5714	3726
ENSG00000247774	chr12	47609740	47611739	-	PCED1B-AS1	100233209	24	834	409	425	0.844038	0.581085	0.262953	0.665016	0.000138435	0.00272319	4	0	0	13.0521	12.6442	24	26	3551
ENSG00000111424	chr12	48336332	48338331	-	VDR	7421	56	1187	638	549	0.314243	0.504886	-0.190643	-0.7199	0.162306	0.316681	2	0	0	14.9792	14.2692	24	26	15859
ENSG00000205537	chr12	48274932	48276931	+	NA	NA	29	1007	486	521	0.757423	0.376164	0.381259	0.990808	1.11682e-06	9.30166e-05	1	0	0	14.7917	14.9231	24	26	1899
ENSG00000257653	chr12	49158477	49160476	+	NA	NA	27	1041	518	523	0.885817	0.704457	0.181359	0.326356	2.85438e-05	0.000939606	1	0	0	13.625	14.4615	24	26	7318
ENSG00000135406	chr12	49685535	49687534	+	PRPH	5630	41	1105	570	535	0.32666	0.600538	-0.273879	-0.858791	3.6795e-06	0.000223683	1	0	0	12.2917	12.9231	24	26	2433
ENSG00000203433	chr12	50678046	50680045	-	NA	NA	24	856	415	441	0.505223	0.775777	-0.270554	-0.608922	0.026523	0.101109	1	0	0	12.2917	10.0385	24	26	8117
ENSG00000243075	chr12	51235113	51237112	-	RN7SL519P	NA	45	977	521	456	0.450944	0.633632	-0.182688	-0.557076	0.26743	0.411778	7	0	0	14.3095	13.7967	23.8571	26	20095
ENSG00000186452	chr12	51235203	51237202	+	TMPRSS12	283471	44	962	515	447	0.450944	0.633632	-0.182688	-0.557076	0.26743	0.411778	7	0	0	14.3095	13.7967	23.8571	26	20095
ENSG00000185432	chr12	51315755	51317754	+	METTL7A	25840	10	759	394	365	0.83359	0.627714	0.205876	0.403633	0.000177533	0.00324285	1	0	0	15.4167	14.6923	24	26	6055
ENSG00000110911	chr12	51421850	51423849	-	SLC11A2	4891	25	929	452	477	0.377087	0.730684	-0.353597	-0.936201	0.000827961	0.00925306	1	0	0	13.4583	13	24	26	2767
ENSG00000110934	chr12	51717953	51719952	-	BIN2	51411	61	1040	475	565	0.869814	0.683832	0.185982	0.347233	0.00130009	0.0126585	9	0	0	12.2361	12.094	23.7778	25.3333	6956
ENSG00000139629	chr12	51786152	51788151	-	GALNT6	11226	52	999	532	467	0.248949	0.40028	-0.151331	-0.71723	0.505521	0.563929	2	0	0	14.3542	15.0192	24	26	27737
ENSG00000257663	chr12	52475369	52477368	-	NA	NA	33	1173	595	578	0.701045	0.534362	0.166683	0.380539	0.000311253	0.00474906	2	0	0	16.1042	16	24	26	6420
ENSG00000257137	chr12	52604140	52606139	-	C12orf80	NA	27	1114	433	681	0.822395	0.613311	0.209084	0.417316	0.000565523	0.00712789	1	0	0	11.5833	11.2692	24	26	5876
ENSG00000257649	chr12	52622873	52624872	-	METTL7AP1	NA	19	1031	405	626	0.223149	0.773408	-0.550259	-1.74851	2.70918e-07	3.35926e-05	1	0	0	14.9583	14.7692	24	26	380
ENSG00000257671	chr12	52640733	52642732	-	NA	NA	31	1101	566	535	0.371045	0.549071	-0.178026	-0.642127	0.00220085	0.0184039	2	0	0	13	12.7115	23.5	26	3700
ENSG00000170442	chr12	52641584	52643583	+	KRT86	3892	27	1178	506	672	0.364386	0.579354	-0.214967	-0.761118	0.000114031	0.00236779	2	0	0	12.4375	14.0769	23.5	26	2911
ENSG00000257343	chr12	53141593	53143592	-	NA	NA	30	881	394	487	0.688377	0.413564	0.274813	0.721427	0.0229139	0.0918069	1	0	0	12.5	13.3846	24	26	7722
ENSG00000257675	chr12	53141060	53143059	+	NA	NA	30	942	450	492	0.688377	0.413564	0.274813	0.721427	0.0229139	0.0918069	1	0	0	12.5	13.3846	24	26	7722
ENSG00000257389	chr12	53229687	53231686	+	NA	NA	33	1098	616	482	0.836842	0.496566	0.340277	0.741344	2.02619e-05	0.000746384	1	0	0	12.3333	12.7308	24	25	3027
ENSG00000170421	chr12	53343239	53345238	-	KRT8	3856	27	1060	444	616	0.27121	0.497775	-0.226565	-0.981569	0.00128224	0.012536	5	0	0	13.8167	13.8385	23.8	25.6	3165
ENSG00000265039	chr12	53343992	53345991	+	NA	NA	31	1051	498	553	0.417801	0.615371	-0.19757	-0.588797	0.0279664	0.104751	2	0	0	13.3542	13.75	24	25	8261
ENSG00000260030	chr12	54146642	54148641	+	NA	NA	17	966	441	525	0.0710055	0.38951	-0.318504	-2.30214	1.76712e-07	2.51981e-05	1	0	0	15.5	14.1538	24	25	235
ENSG00000249641	chr12	54332928	54334927	-	HOXC13-AS	100874366	103	1157	608	549	0.0956534	0.271499	-0.175845	-1.72342	0.000744478	0.00863036	7	0	0	12.4464	12.2527	23.8571	25.8571	2669
ENSG00000258137	chr12	54745945	54747944	+	NA	NA	22	1044	558	486	0.224844	0.451863	-0.227019	-0.973983	0.000754386	0.00867446	2	0	0	11.8333	12.3846	23.5	25.5	2691
ENSG00000258086	chr12	54746076	54748075	+	NA	NA	16	1036	552	484	0.226886	0.475135	-0.248249	-1.03419	8.25836e-05	0.00190843	1	0	0	11	13.0769	23	26	1760
ENSG00000123338	chr12	54889995	54891994	+	NCKAP1L	3071	15	902	407	495	0.883848	0.679724	0.204124	0.3815	0.16028	0.314871	4	0	0	14.3438	14.1538	23.5	25.75	15751
ENSG00000135426	chr12	55378031	55380030	-	TESPA1	9840	24	784	425	359	0.593038	0.391009	0.202029	0.619597	0.0463598	0.146783	7	0	0	13.4881	13.8187	23.5714	25.7143	9773
ENSG00000205330	chr12	55712846	55714845	+	OR6C1	390321	17	796	402	394	0.450599	0.677714	-0.227115	-0.861357	0.00757522	0.0432712	3	0	0	14.3056	13.6667	24	25.6667	5417
ENSG00000257384	chr12	56125933	56127932	-	NA	NA	34	1047	466	581	0.753098	0.5774	0.175698	0.377525	0.0228658	0.0917622	1	0	0	17.2083	15.9615	24	26	7710
ENSG00000110944	chr12	56731163	56733162	+	IL23A	51561	29	1028	498	530	0.62964	0.398509	0.231131	0.967547	8.4749e-07	7.73566e-05	7	0	0	12.4881	12.8681	23.5714	25.7143	1985
ENSG00000166863	chr12	57422168	57424167	-	TAC3	6866	34	1127	598	529	0.750761	0.907996	-0.157235	-0.271045	2.75947e-07	3.35926e-05	1	0	0	14.25	15.3462	24	26	8504
ENSG00000166888	chr12	57525423	57527422	-	STAT6	6778	19	1052	573	479	0.82802	0.666177	0.161843	0.309583	9.56337e-05	0.00211673	1	0	0	13.3333	12.1154	24	26	7652
ENSG00000166986	chr12	57867728	57869727	+	MARS	4141;102465454	78	1155	581	574	0.171451	0.390972	-0.219521	-1.31857	0.00890075	0.0483695	3	0	0	13.2083	12.8462	23.3333	26	5694
ENSG00000257499	chr12	58118949	58120948	-	NA	116986	129	1314	667	647	0.169192	0.444534	-0.275343	-1.55451	0.000315146	0.00478957	9	0	0	11.6296	11.2051	23.7778	25.1111	2036
ENSG00000255737	chr12	58118554	58120553	+	AGAP2-AS1	NA	86	1255	665	590	0.176133	0.44819	-0.272057	-1.52607	0.00019021	0.00339428	8	0	0	11.4896	11.274	23.75	25.25	1734
ENSG00000135452	chr12	58130296	58132295	+	TSPAN31	6302	159	1377	716	661	0.155543	0.474765	-0.319222	-1.61619	0.000119983	0.00246004	7	0	0	12.4702	12.1978	24	25.8571	1509
ENSG00000256399	chr12	64281879	64283878	-	NA	NA	22	922	475	447	0.33483	0.611697	-0.276867	-0.850326	0.0370575	0.126452	1	0	0	11.9583	10.1923	23	26	9068
ENSG00000255886	chr12	64490899	64492898	-	NA	NA	13	847	490	357	0.270556	0.782598	-0.512042	-1.4983	3.72872e-07	4.12063e-05	1	0	0	12.625	12.3846	23	26	717
ENSG00000197301	chr12	66275448	66277447	-	NA	101927810	36	959	460	499	0.0427073	0.201893	-0.159185	-2.00726	1.90606e-05	0.000715769	1	0	0	12.7917	10.3077	24	25	2043
ENSG00000256355	chr12	67818267	67820266	-	NTAN1P3	NA	11	827	414	413	0.199874	0.454872	-0.254998	-1.14731	0.0663595	0.184871	1	0	0	15.8333	16.1923	24	26	11107
ENSG00000256273	chr12	68736944	68738943	+	NA	NA	13	770	329	441	0.107792	0.263098	-0.155306	-1.21318	9.30677e-05	0.00207031	1	0	0	14.75	14.4615	24	26	2194
ENSG00000256678	chr12	69198760	69200759	-	NA	100130075	45	892	506	386	0.689916	0.870317	-0.180401	-0.334837	2.54503e-05	0.000878915	2	0	0	13.7708	13	24	25.5	7174
ENSG00000090382	chr12	69740621	69742620	+	LYZ	4069	18	831	390	441	0.38042	0.532857	-0.152438	-0.475548	0.276041	0.417834	1	0	0	16.25	16.8077	24	26	20441
ENSG00000257515	chr12	72103655	72105654	-	NA	NA	19	882	444	438	0.921577	0.749359	0.172218	0.294893	1.42506e-07	2.18296e-05	1	0	0	12.75	11.9615	24	26	7974
ENSG00000166006	chr12	75603149	75605148	-	KCNC2	3747	37	856	434	422	0.140396	0.298748	-0.158352	-1.44032	0.0185881	0.0795975	6	0	0	14.5694	13.7949	23.6667	26	7226
ENSG00000243420	chr12	76351411	76353410	-	RN7SL734P	NA	10	769	365	404	0.622246	0.434342	0.187905	0.508817	0.0884212	0.221003	1	0	0	12.5417	12.1538	23	26	12380
ENSG00000257219	chr12	76652119	76654118	+	NA	NA	13	827	404	423	0.455865	0.790559	-0.334694	-0.781095	0.000155815	0.00295521	1	0	0	13.3333	12.5	24	26	2805
ENSG00000072041	chr12	85306895	85308894	-	SLC6A15	55117	25	745	385	360	0.197362	0.428397	-0.231034	-1.31208	0.000142255	0.00278359	5	0	0	14.1167	12.7462	23.6	25.6	1581
ENSG00000214215	chr12	93095119	93097118	+	C12orf74	338809	17	838	408	430	0.282961	0.616269	-0.333308	-1.36069	9.22014e-05	0.00205547	6	0	0	15.1528	14.3013	24	26	1388
ENSG00000258365	chr12	94676121	94678120	-	NA	NA	28	977	441	536	0.680858	0.474659	0.2062	0.502771	0.139144	0.29004	2	0	0	12.9167	13.6923	24	26	14844
ENSG00000257150	chr12	96041531	96043530	+	PGAM1P5	100132594	26	835	392	443	0.603067	0.813823	-0.210756	-0.5142	0.0326649	0.116446	2	0	0	13.375	14.1538	23.5	26	8680
ENSG00000201296	chr12	98811317	98813316	-	RNU4-41P	NA	20	849	457	392	0.361495	0.208847	0.152647	0.763417	3.05579e-07	3.60899e-05	1	0	0	16.6667	15.1538	24	26	2901
ENSG00000256870	chr12	101603686	101605685	-	SLC5A8	160728	52	829	407	422	0.210337	0.360791	-0.150453	-1.20064	0.0221962	0.089733	11	0	0	14.1174	13.3287	24	25.7273	7654
ENSG00000258169	chr12	103217678	103219677	-	LINC00485	283432	58	1010	496	514	0.0716901	0.261282	-0.189592	-1.90365	1.53887e-07	2.27833e-05	4	0	0	14.6354	13.7788	24	26	1345
ENSG00000171759	chr12	103351689	103353688	-	PAH	5053;101929036	129	1140	594	546	0.0590362	0.213794	-0.154757	-2.00584	5.47715e-09	1.9259e-06	12	0.0833333	0	12.7847	12.1827	23.8333	25.8333	2212
ENSG00000179088	chr12	103889250	103891249	-	C12orf42	374470	81	1020	538	482	0.127808	0.28071	-0.152902	-1.65748	2.3914e-05	0.000840877	13	0	0	12.9359	12.4645	23.6923	25.3846	2260
ENSG00000110876	chr12	109027236	109029235	-	SELPLG	6404	35	1087	530	557	0.614953	0.449128	0.165825	0.436613	0.0620431	0.177513	5	0	0	14.2583	13.6077	23.4	25.8	10815
ENSG00000256139	chr12	109547523	109549522	+	NA	NA	52	1003	498	505	0.149069	0.322352	-0.173282	-1.46897	0.00425031	0.0291226	3	0	0	11.5694	12.2692	23.3333	25.6667	4515
ENSG00000076555	chr12	109552900	109554899	+	ACACB	32	31	909	452	457	0.0825545	0.301015	-0.21846	-1.74861	4.02973e-05	0.00118207	1	0	0	15.625	14.8077	24	25	1054
ENSG00000266269	chr12	111924883	111926882	-	NA	NA	14	789	421	368	0.319882	0.687183	-0.367301	-1.07959	0.00040138	0.00568156	1	0	0	16.125	15	24	26	2186
ENSG00000111335	chr12	113414700	113416699	+	OAS2	4939	35	1018	477	541	0.517413	0.241891	0.275522	1.44951	0.00298465	0.0227473	8	0	0	13.2031	13.0529	23.875	25.625	4060
ENSG00000171471	chr12	116995686	116997685	+	MAP1LC3B2	643246	44	1032	527	505	0.686094	0.431483	0.254611	0.631871	4.75606e-06	0.000269043	11	0	0	14.0038	13.5559	24	25.9091	3778
ENSG00000258249	chr12	117035575	117037574	+	NA	NA	42	939	492	447	0.281159	0.504923	-0.223764	-0.88241	0.00198788	0.0171196	9	0	0	14.1667	13.0427	23.7778	26	3593
ENSG00000139767	chr12	119417800	119419799	+	SRRM4	84530	105	1198	580	618	0.0534435	0.206767	-0.153323	-1.87925	5.63294e-06	0.00030313	14	0	0	13.9375	13.6978	23.8571	25.9286	2246
ENSG00000170890	chr12	120765093	120767092	-	PLA2G1B	5319	34	970	456	514	0.167907	0.546313	-0.378406	-1.75275	8.92375e-08	1.50069e-05	3	0	0	14.3889	12.2179	24	25	374
ENSG00000135100	chr12	121414846	121416845	+	HNF1A	6927	59	1112	544	568	0.281636	0.578699	-0.297064	-1.03866	0.000788807	0.00893413	11	0	0	13.7273	12.6364	23.9091	25.4545	2732
ENSG00000258435	chr12	121828265	121830264	+	NA	NA	24	865	445	420	0.831105	0.286875	0.54423	1.50243	0.000741628	0.0086045	1	0	0	14.8333	13.7308	24	26	2667
ENSG00000272849	chr12	122233917	122235916	+	NA	NA	65	1184	564	620	0.101677	0.345615	-0.243938	-1.61804	9.78545e-05	0.00214593	4	0	0	13.9271	12.5865	24	26	1411
ENSG00000158023	chr12	122354268	122356267	+	WDR66	144406	34	958	478	480	0.566628	0.73317	-0.166542	-0.606477	0.000634512	0.00771462	4	0	0	14.8438	13.9904	24	26	3961
ENSG00000256152	chr12	123348382	123350381	+	NA	NA	56	1110	585	525	0.380326	0.651976	-0.27165	-0.901928	0.00426859	0.0291702	3	0	0	12.8472	11.4872	24	25.3333	4528
ENSG00000270061	chr12	124454392	124456391	-	NA	NA	37	719	383	336	0.130091	0.419968	-0.289877	-1.61787	0.0144723	0.0667785	1	0	0	13.375	13.2692	24	26	6706
ENSG00000214650	chr12	124996268	124998267	+	NA	NA	39	1112	607	505	0.460442	0.248265	0.212177	0.865165	4.74273e-06	0.000268781	1	0	0	12.7917	12.7692	24	26	2393
ENSG00000199584	chr12	128103493	128105492	-	NA	NA	15	826	356	470	0.37809	0.580251	-0.202161	-0.604937	0.431673	0.513859	1	0	0	15.4583	14.3846	24	26	25994
ENSG00000181234	chr12	128750448	128752447	+	TMEM132C	92293	171	1359	636	723	0.0633795	0.267624	-0.204245	-2.24953	2.31175e-11	3.76486e-08	8	0	0	13.0885	12.6442	23.75	25.875	1107
ENSG00000151952	chr12	130387712	130389711	-	TMEM132D	121256	165	1297	689	608	0.0920147	0.294925	-0.20291	-1.88567	1.58614e-10	1.75286e-07	10	0	0	11.9042	11.4308	23.9	25.5	1130
ENSG00000256906	chr12	130553370	130555369	+	NA	NA	40	1036	555	481	0.296252	0.475146	-0.178894	-0.664652	3.25899e-05	0.00102691	3	0	0	13.0556	13.8333	24	25.6667	3554
ENSG00000250208	chr12	130646302	130648301	-	FZD10-AS1	440119	222	1420	722	698	0.0739851	0.277147	-0.203162	-2.18861	5.58466e-10	3.99836e-07	9	0	0	12.1343	11.4915	23.6667	25.6667	1128
ENSG00000111432	chr12	130645504	130647503	+	FZD10	11211	212	1413	696	717	0.043527	0.238181	-0.194654	-2.34437	9.83496e-08	1.6274e-05	12	0	0	12.0312	11.7853	23.5833	25.6667	1264
ENSG00000256343	chr12	131134416	131136415	+	NA	NA	42	993	497	496	0.481401	0.658143	-0.176742	-0.443256	0.00038582	0.00551898	1	0	0	16.875	15.0769	24	26	5548
ENSG00000206850	chr12	131389883	131391882	+	NA	NA	15	878	416	462	0.897696	0.745022	0.152674	0.265691	8.57908e-06	0.000409033	1	0	0	11.375	10.5769	24	23	8652
ENSG00000111452	chr12	131436952	131438951	+	GPR133	283383	42	913	421	492	0.254769	0.420597	-0.165828	-0.952868	0.0611008	0.175792	11	0	0	13.3182	12.6608	23.8182	25.9091	10755
ENSG00000230294	chr12	131830515	131832514	+	NA	338797	38	1138	545	593	0.544154	0.70631	-0.162156	-0.375314	0.00224456	0.0185953	2	0	0	14.75	13.8846	24	26	6489
ENSG00000182870	chr12	132905436	132907435	-	GALNT9	50614	156	1392	681	711	0.0476157	0.248921	-0.201306	-2.41525	2.67654e-11	3.94382e-08	6	0	0	12.0764	11.6987	23.3333	25.8333	1151
ENSG00000255916	chr12	132904936	132906935	+	NA	101928416	167	1459	763	696	0.0476157	0.248921	-0.201306	-2.41525	2.67654e-11	3.94382e-08	6	0	0	12.0764	11.6987	23.3333	25.8333	1151
ENSG00000237636	chr13	19918466	19920465	-	ANKRD26P3	NA	91	1238	603	635	0.305946	0.458229	-0.152283	-0.748326	0.00185528	0.0162952	9	0	0	13.1481	13.1239	23.8889	26	3523
ENSG00000236834	chr13	19917689	19919688	+	LINC00421	100287114	84	1063	516	547	0.284516	0.453678	-0.169163	-0.835597	0.00213229	0.0180386	8	0	0	12.8021	12.9135	23.875	26	3657
ENSG00000236076	chr13	20675340	20677339	+	LINC01072	NA	21	865	395	470	0.350914	0.511443	-0.160529	-0.530856	0.00249051	0.0199709	1	0	0	13.1667	13.1154	24	26	4595
ENSG00000226633	chr13	20753102	20755101	-	PPIAP28	NA	14	874	472	402	0.478879	0.765627	-0.286748	-0.665885	1.42884e-10	1.64065e-07	1	0	0	13.2083	14	24	26	3542
ENSG00000229137	chr13	21860045	21862044	+	NA	NA	29	847	413	434	0.309965	0.604679	-0.294714	-0.941919	0.000751852	0.00866436	1	0	0	12.1667	11.8462	24	26	2685
ENSG00000232187	chr13	23270214	23272213	-	FTH1P7	NA	47	801	387	414	0.592489	0.744983	-0.152493	-0.333931	0.169086	0.324532	3	0	0	12.4028	11.9615	23.6667	25.6667	16121
ENSG00000252695	chr13	24735055	24737054	+	MIR2276	100313842	74	1116	601	515	0.157514	0.377705	-0.220191	-0.823684	0.00122544	0.0121652	7	0	0	12.5536	11.9121	23.7143	25.5714	3117
ENSG00000132932	chr13	25944709	25946708	+	ATP8A2	51761	135	1197	573	624	0.217492	0.431803	-0.214311	-1.12169	0.00301096	0.0228971	8	0	0	13.6667	13.2548	24	25.875	4069
ENSG00000223782	chr13	27550180	27552179	+	RPS21P8	NA	26	1007	542	465	0.793002	0.611734	0.181269	0.369107	0.00827062	0.0459871	1	0	0	13.625	14.6923	24	26	6591
ENSG00000201242	chr13	27976225	27978224	-	RNY1P1	NA	26	859	456	403	0.136082	0.467588	-0.331506	-1.70899	0.000631513	0.00768868	1	0	0	14.0833	14.3077	24	26	2541
ENSG00000247381	chr13	28495042	28497041	-	PDX1-AS1	100861550	112	1222	624	598	0.306266	0.144499	0.161767	1.02525	0.00043746	0.00599749	9	0	0	13.1528	12.312	23.8889	25.5556	2257
ENSG00000165556	chr13	28544777	28546776	-	CDX2	1045	46	1125	543	582	0.742194	0.492265	0.249929	0.584372	0.0138501	0.0649103	5	0	0	14.925	14.2538	24	26	6601
ENSG00000102755	chr13	29068766	29070765	-	FLT1	2321	143	1263	712	551	0.0514307	0.210908	-0.159477	-1.89525	0.318722	0.445833	7	0	0	13.4524	12.5604	23.8571	26	22120
ENSG00000232643	chr13	30726703	30728702	+	LINC00385	NA	47	1017	534	483	0.492998	0.687787	-0.194789	-0.556478	0.00645579	0.0388717	4	0	0	13.8958	13.8173	24	25.75	5139
ENSG00000238121	chr13	30950783	30952782	-	LINC00426	100188949	12	860	424	436	0.656426	0.385732	0.270694	0.751921	0.00374884	0.0266239	1	0	0	12.5	11.1154	24	26	4357
ENSG00000175664	chr13	31505340	31507339	+	TEX26	122046	38	948	473	475	0.362513	0.519893	-0.15738	-0.627947	0.00120711	0.0120411	10	0	0	12.6083	12.15	23.6	25.7	3804
ENSG00000237637	chr13	32605277	32607276	-	FRY-AS1	100507099	60	928	448	480	0.416535	0.19832	0.218215	1.06457	0.0686994	0.189041	5	0	0	13.325	12.4308	23.4	25.8	11245
ENSG00000073910	chr13	32603937	32605936	+	FRY	10129	69	966	453	513	0.487351	0.242797	0.244553	0.976755	0.0795866	0.207661	9	0	0	13.7269	13.188	23.4444	25.6667	11859
ENSG00000236581	chr13	33844016	33846015	+	STARD13-AS	100874241	18	891	437	454	0.463061	0.636085	-0.173023	-0.430681	0.0257326	0.0990848	2	0	0	12.2917	11.5	23.5	26	8036
ENSG00000230490	chr13	34250406	34252405	-	NA	NA	27	856	412	444	0.0763196	0.264613	-0.188294	-1.16426	0.00310905	0.0234242	4	0	0	15.25	14.625	24	25.75	4107
ENSG00000180660	chr13	36050333	36052332	-	MAB21L1	4081	39	823	390	433	0.773637	0.549216	0.224421	0.505674	0.154734	0.30858	12	0	0	14.1875	13.3269	23.9167	25.6667	15516
ENSG00000236036	chr13	36270161	36272160	+	LINC00445	100507114	42	1078	556	522	0.508243	0.692375	-0.184132	-0.438613	1.11826e-06	9.30166e-05	1	0	0	13.8333	14.8077	24	26	5596
ENSG00000133101	chr13	37004467	37006466	+	CCNA1	8900	146	1186	604	582	0.0794809	0.249559	-0.170078	-1.6283	0.000263789	0.0042646	33	0	0	13.5101	12.8392	23.9091	25.6364	1914
ENSG00000180440	chr13	37246549	37248548	+	SERTM1	400120	85	1084	543	541	0.296118	0.488179	-0.192061	-1.69313	5.06072e-08	1.0055e-05	8	0	0	12.7708	12.4183	24	25.875	1302
ENSG00000269120	chr13	41110824	41112823	-	NA	NA	23	974	527	447	0.732867	0.900485	-0.167618	-0.332033	7.70732e-06	0.000377952	2	0	0	13.1458	11.9038	23.5	26	7223
ENSG00000230731	chr13	44816829	44818828	-	NA	NA	25	986	488	498	0.754196	0.581104	0.173091	0.37053	1.07107e-06	9.10501e-05	1	0	0	14.5833	13.2308	24	26	6568
ENSG00000080618	chr13	46678712	46680711	-	CPB2	1361	12	785	386	399	0.646211	0.800521	-0.15431	-0.408965	0.0327988	0.116762	2	0	0	12.5208	11.25	23.5	24	8692
ENSG00000233456	chr13	49146954	49148953	-	LINC01077	NA	12	860	394	466	0.715054	0.542877	0.172177	0.391131	0.188202	0.344404	1	0	0	17.0417	18.0385	24	26	16909
ENSG00000176882	chr13	50192950	50194949	+	NA	NA	53	949	455	494	0.676322	0.441468	0.234853	0.596667	0.002165	0.0182191	2	0	0	15.4792	13.8077	24	25.5	4029
ENSG00000186047	chr13	51417576	51419575	-	DLEU7	220107	64	1019	502	517	0.383368	0.552561	-0.169193	-0.947634	0.000509889	0.00667689	11	0	0	12.3636	12.4825	23.7273	25.7273	2363
ENSG00000211579	chr13	53382679	53384678	+	MIR759	100313778	17	789	365	424	0.0945287	0.303646	-0.209117	-1.25295	7.17773e-05	0.00173278	2	0	0	15.2083	14.5385	24	26	1281
ENSG00000136099	chr13	53422276	53424275	-	PCDH8	5100	92	1061	548	513	0.0714436	0.260197	-0.188753	-2.01999	0.000296621	0.00461688	16	0	0	13.2396	12.8077	23.6875	25.75	1988
ENSG00000235532	chr13	74804094	74806093	+	LINC00402	NA	15	815	440	375	0.532234	0.698827	-0.166593	-0.496756	0.00694646	0.0408637	3	0	0	14.6389	13.5128	24	26	5260
ENSG00000271776	chr13	79168764	79170763	+	NA	NA	97	1010	512	498	0.118435	0.338055	-0.21962	-1.70105	2.68923e-07	3.35926e-05	10	0	0	13.4917	12.8654	23.8	25.8	884
ENSG00000178235	chr13	84456029	84458028	-	SLITRK1	114798	59	880	408	472	0.057738	0.254849	-0.197111	-2.113	0.00121054	0.0120559	10	0	0	12.3	11.9654	23.7	25.7	3107
ENSG00000184564	chr13	86373124	86375123	-	SLITRK6	84189	11	633	325	308	0.0683116	0.250484	-0.182172	-1.70733	0.00106209	0.0109694	2	0	0	14.4375	13.7308	24	26	2996
ENSG00000139793	chr13	97872188	97874187	+	MBNL2	10150	12	735	298	437	0.120762	0.386391	-0.265629	-1.61865	0.00118545	0.0118903	3	0	0	15.4444	14.8462	24	26	3085
ENSG00000234005	chr13	99842746	99844745	-	GAPDHP22	NA	18	922	446	476	0.241253	0.429462	-0.188209	-0.8066	0.118371	0.264078	1	0	0	15.125	13.8077	24	26	13870
ENSG00000139800	chr13	100623664	100625663	-	ZIC5	85416	89	995	495	500	0.141995	0.293419	-0.151424	-1.21287	9.75774e-05	0.00214137	11	0	0	13.1402	12.0629	23.8182	26	2309
ENSG00000222682	chr13	106807340	106809339	-	RNA5SP38	NA	18	727	385	342	0.91291	0.606168	0.306742	0.582866	3.83438e-08	8.18256e-06	1	0	0	17.375	17.3077	24	26	4128
ENSG00000187498	chr13	110958997	110960996	-	COL4A1	1282	192	1350	647	703	0.0383341	0.255055	-0.216721	-2.49398	0.00505117	0.0327532	10	0	0	12.2375	12.0654	23.7	25.5	4772
ENSG00000232814	chr13	111160027	111162026	-	COL4A2-AS1	100874203	36	936	475	461	0.266534	0.430319	-0.163784	-0.709783	0.102637	0.2419	2	0	0	11.375	10.5192	24	25	13129
ENSG00000233644	chr13	111773499	111775498	+	ARHGEF7-IT1	NA	49	1057	503	554	0.459736	0.695075	-0.235339	-0.667145	0.0181521	0.0783292	3	0	0	11.4722	11.6282	23.6667	24.6667	7170
ENSG00000182968	chr13	112720413	112722412	+	SOX1	6656	213	1400	769	631	0.0706114	0.292597	-0.221986	-2.00367	1.61707e-09	7.9424e-07	15	0	0	13.4306	12.6462	23.8667	25.6	855
ENSG00000229520	chr13	112760697	112762696	-	LINC00404	NA	76	1102	559	543	0.145901	0.316831	-0.17093	-1.55799	7.01515e-05	0.00171056	9	0	0	13.8611	13.3077	23.7778	25.6667	1719
ENSG00000224243	chr13	112759933	112761932	+	LINC00403	100505996	103	1108	554	554	0.127325	0.28258	-0.155254	-1.51352	0.000200064	0.00353029	12	0	0	13.9271	13.3462	23.75	25.75	2196
ENSG00000258908	chr14	20944749	20946748	-	NA	NA	13	889	472	417	0.904174	0.691413	0.21276	0.382204	0.0299349	0.109525	1	0	0	15.7917	14.8077	24	26	8456
ENSG00000258573	chr14	21054303	21056302	+	NA	254028	12	802	427	375	0.59713	0.749603	-0.152473	-0.323241	0.00108417	0.0111269	1	0	0	15	13.9615	24	26	7389
ENSG00000263621	chr14	21897466	21899465	-	RN7SL650P	NA	17	934	487	447	0.520605	0.855594	-0.334988	-0.70605	3.57143e-06	0.000217541	1	0	0	12.2083	11.7692	24	26	3251
ENSG00000257096	chr14	21987734	21989733	+	NA	NA	20	900	460	440	0.294456	0.477566	-0.18311	-0.679364	0.000455371	0.00617733	1	0	0	16.7917	15.3846	24	26	3447
ENSG00000211784	chr14	22292136	22294135	+	TRAV10	NA	9	733	364	369	0.27431	0.48486	-0.21055	-0.799555	0.00838719	0.0464427	1	0	0	13.0833	11.7308	24	26	5588
ENSG00000211804	chr14	22562809	22564808	+	TRDV1	NA	13	775	374	401	0.736957	0.404798	0.332159	0.848616	0.000197282	0.00349688	1	0	0	14.6667	13.7692	24	26	2472
ENSG00000211813	chr14	22673918	22675917	+	TRAV34	NA	10	739	325	414	0.60343	0.785506	-0.182076	-0.374975	0.035365	0.122438	1	0	0	13.2083	12.6154	24	26	8937
ENSG00000211814	chr14	22688292	22690291	+	TRAV35	NA	5	763	374	389	0.605538	0.434553	0.170985	0.469492	0.904688	0.910722	1	0	0	16.5417	13.3462	24	26	30738
ENSG00000211815	chr14	22693141	22695140	+	TRAV36DV7	NA	24	821	391	430	0.860161	0.689896	0.170265	0.310277	0.0190028	0.0807255	2	0	0	12.875	12.0192	24	26	7632
ENSG00000228985	chr14	22916605	22918604	+	TRDD3	NA	16	890	438	452	0.911636	0.623544	0.288091	0.540726	0.000247621	0.00408647	2	0	0	14	13.5962	24	26	4519
ENSG00000211825	chr14	22917581	22919580	+	TRDJ1	NA	20	944	452	492	0.911636	0.623544	0.288091	0.540726	0.000247621	0.00408647	2	0	0	14	13.5962	24	26	4519
ENSG00000249446	chr14	22943796	22945795	+	TRAJ60	NA	18	872	404	468	0.646355	0.821719	-0.175363	-0.380605	2.36692e-07	3.08954e-05	2	0	0	14.9583	13.8654	24	26	6417
ENSG00000211832	chr14	22944043	22946042	+	TRAJ59	NA	15	856	396	460	0.646355	0.821719	-0.175363	-0.380605	2.36692e-07	3.08954e-05	2	0	0	14.9583	13.8654	24	26	6417
ENSG00000211833	chr14	22945196	22947195	+	TRAJ58	NA	12	843	389	454	0.492942	0.783303	-0.290361	-0.657481	1.38739e-06	0.000108136	1	0	0	15.3333	13.7692	24	26	3608
ENSG00000211866	chr14	22987894	22989893	+	TRAJ23	NA	24	915	427	488	0.793596	0.627006	0.16659	0.346952	0.305313	0.437277	3	0	0	13.6111	11.9615	24	25.6667	21604
ENSG00000211867	chr14	22989516	22991515	+	TRAJ22	NA	11	780	368	412	0.77237	0.566353	0.206017	0.441455	0.185483	0.34165	2	0	0	13.6875	12.4808	24	26	16799
ENSG00000211871	chr14	22993120	22995119	+	TRAJ18	NA	17	888	401	487	0.882174	0.723196	0.158979	0.283127	0.00258319	0.0204481	1	0	0	13.375	13.3846	23	26	8237
ENSG00000211882	chr14	23005067	23007066	+	TRAJ7	NA	18	877	435	442	0.830222	0.596285	0.233937	0.470774	0.0939509	0.229703	1	0	0	15.2917	15.1538	24	26	12656
ENSG00000229164	chr14	23014947	23016946	+	TRAC	NA	24	992	512	480	0.839835	0.449434	0.390401	0.887326	2.38632e-07	3.08954e-05	1	0	0	12.8333	11.2692	24	26	2301
ENSG00000258887	chr14	24296106	24298105	-	NA	NA	21	958	535	423	0.871878	0.647951	0.223926	0.422598	4.26172e-08	8.91016e-06	1	0	0	8.41667	8.57692	20	22	5811
ENSG00000139914	chr14	24598984	24600983	+	FITM1	161247	36	1064	532	532	0.443853	0.726646	-0.282793	-1.06109	7.61112e-07	7.1702e-05	5	0	0	13.4917	12.7846	24	25.8	1659
ENSG00000259321	chr14	24607154	24609153	+	NA	NA	27	1063	518	545	0.642755	0.802697	-0.159943	-0.316177	0.0654615	0.183238	1	0	0	15.25	14.5	24	26	11054
ENSG00000151327	chr14	35512613	35514612	+	FAM177A1	283635;101927178	44	784	371	413	0.325859	0.672129	-0.34627	-1.02219	7.40349e-08	1.30913e-05	1	0	0	14.0417	13.0385	24	25	1798
ENSG00000253563	chr14	36986983	36988982	+	NKX2-1-AS1	100506237	157	1304	677	627	0.0720773	0.231991	-0.159914	-1.82328	8.7731e-05	0.00199022	10	0	0	12.7167	12.55	23.5	25.6	2025
ENSG00000258661	chr14	37127507	37129506	-	NA	NA	98	1162	608	554	0.101632	0.272698	-0.171067	-1.38833	1.6011e-05	0.00064334	8	0	0	15.1719	13.5769	24	25.75	1713
ENSG00000198807	chr14	37125273	37127272	+	PAX9	5083	125	1166	611	555	0.110157	0.285334	-0.175177	-1.56322	0.00420734	0.0289177	10	0	0	11.6375	11.3462	23.4	25.2	4502
ENSG00000258690	chr14	37256349	37258348	+	NA	NA	22	739	368	371	0.504584	0.732552	-0.227968	-0.537621	0.715376	0.73639	2	0	0	14.0625	12.8846	24	26	30060
ENSG00000176435	chr14	38725075	38727074	-	CLEC14A	161198	61	891	442	449	0.646451	0.447661	0.19879	0.529652	0.00335564	0.0247281	7	0	0	14.0595	14.0549	24	26	4610
ENSG00000100934	chr14	39578351	39580350	-	SEC23A	10484	37	891	471	420	0.47628	0.78226	-0.30598	-0.704186	0.018855	0.0803401	1	0	0	8.41667	7.84615	20	23	7262
ENSG00000258941	chr14	39701606	39703605	+	NA	4253	26	795	395	400	0.323253	0.684901	-0.361649	-1.09679	0.0289014	0.107153	3	0	0	13.5556	11.8718	23.6667	25.3333	8346
ENSG00000150527	chr14	39732988	39734987	+	CTAGE5	4253	20	719	323	396	0.164108	0.399113	-0.235005	-1.23252	0.6628	0.690052	1	0	0	14.6667	13.4615	24	26	29721
ENSG00000258949	chr14	45380567	45382566	-	NA	101927418	85	1042	533	509	0.196068	0.390937	-0.194869	-0.960256	0.000100012	0.00218222	1	0	0	12.4583	12.3846	24	26	2006
ENSG00000139915	chr14	48143658	48145657	-	MDGA2	161357	190	1342	629	713	0.0497479	0.274944	-0.225196	-2.37258	3.40676e-12	1.05929e-08	6	0	0	13.1597	13.0256	24	26	801
ENSG00000272781	chr14	48143500	48145499	-	NA	161357	193	1343	623	720	0.0535514	0.276852	-0.223301	-2.28059	1.81549e-12	9.36277e-09	6	0	0	13.2569	13.3397	24	26	825
ENSG00000258711	chr14	51428221	51430220	-	NA	NA	12	906	460	446	0.637971	0.464752	0.173218	0.448753	3.69062e-06	0.000223919	1	0	0	14.4583	14.5385	24	25	5484
ENSG00000201376	chr14	51709308	51711307	+	NA	NA	14	767	362	405	0.852766	0.680163	0.172603	0.322032	0.633727	0.664726	1	0	0	13.4583	12.7692	24	26	29500
ENSG00000258955	chr14	51794605	51796604	-	LINC00519	NA	21	906	436	470	0.739837	0.394824	0.345013	0.889282	3.72327e-07	4.12063e-05	1	0	0	12.125	12.5385	24	25	2294
ENSG00000258503	chr14	53477189	53479188	+	NA	NA	17	866	409	457	0.792767	0.517306	0.275461	0.606342	2.47208e-05	0.000863344	1	0	0	16.625	16.4231	24	26	3963
ENSG00000225680	chr14	54080245	54082244	-	NA	NA	17	809	428	381	0.136999	0.339268	-0.202269	-1.24853	0.000556441	0.00705943	1	0	0	12.2083	12.4231	24	26	2439
ENSG00000271180	chr14	55707299	55709298	-	NA	NA	44	859	434	425	0.531948	0.751971	-0.220022	-0.49158	0.00267318	0.0209993	1	0	0	15.125	13.1154	24	26	5001
ENSG00000248550	chr14	57278401	57280400	+	OTX2-AS1	100309464	63	1021	481	540	0.0902975	0.28901	-0.198713	-1.60677	0.000296471	0.00461688	6	0	0	13.75	12.8269	23.8333	25.8333	1986
ENSG00000100557	chr14	57960086	57962085	-	C14orf105	55195	17	779	382	397	0.431271	0.660026	-0.228755	-0.876281	0.00184473	0.0162302	7	0	0	14.1786	13.7088	23.8571	25.8571	3517
ENSG00000151812	chr14	58448413	58450412	-	SLC35F4	341880	24	904	454	450	0.508824	0.670179	-0.161355	-0.39067	0.000135087	0.00268638	1	0	0	14.5	13.1538	24	26	6243
ENSG00000213598	chr14	59259872	59261871	+	NA	NA	30	879	418	461	0.38763	0.687165	-0.299534	-0.810071	0.000939969	0.0101162	1	0	0	12.875	10.2308	24	25	2875
ENSG00000184302	chr14	60974169	60976168	+	SIX6	4990	81	1035	545	490	0.118701	0.280828	-0.162127	-1.61734	1.25375e-05	0.000547178	12	0	0	13.6354	13.1186	23.9167	25.8333	1954
ENSG00000182107	chr14	61748059	61750058	-	TMEM30B	161291	31	828	443	385	0.133251	0.360368	-0.227117	-1.37869	0.0037517	0.0266381	4	0	0	14.9375	13.9615	24	25.75	4358
ENSG00000258531	chr14	69401819	69403818	+	BANF1P1	NA	28	997	542	455	0.459093	0.645338	-0.186245	-0.482365	0.00023096	0.00390783	1	0	0	12.25	12.2308	24	25	5091
ENSG00000200298	chr14	72488734	72490733	-	NA	NA	17	839	427	412	0.264644	0.489759	-0.225115	-0.863671	0.046335	0.146765	1	0	0	13.9167	15.0769	24	26	9769
ENSG00000156030	chr14	74256489	74258488	-	ELMSAN1	91748	28	941	446	495	0.805759	0.558965	0.246794	0.519802	0.000166683	0.00309957	1	0	0	11.5833	10.4231	24	26	4687
ENSG00000183379	chr14	74892306	74894305	-	SYNDIG1L	646658	108	1209	659	550	0.186735	0.366382	-0.179647	-1.67825	6.49824e-06	0.000334105	10	0	0	12.3333	11.8615	23.5	25.7	1505
ENSG00000258976	chr14	75082851	75084850	-	NA	NA	27	1018	555	463	0.515087	0.324345	0.190741	0.651217	4.31199e-07	4.60089e-05	1	0	0	12.8333	12.8846	24	26	3636
ENSG00000258740	chr14	75735487	75737486	-	NA	NA	27	874	429	445	0.61406	0.771177	-0.157117	-0.403062	0.000263997	0.00426573	2	0	0	13.3333	11.9038	24	24.5	6066
ENSG00000212061	chr14	76813982	76815981	-	NA	NA	18	944	471	473	0.709359	0.529427	0.179932	0.415284	0.00120592	0.0120381	1	0	0	14.3333	12.1154	24	26	5905
ENSG00000100629	chr14	81425362	81427361	-	CEP128	145508	13	779	396	383	0.661178	0.499347	0.161831	0.461568	0.218559	0.372774	5	0	0	13.3333	12.9538	23.8	25.6	18142
ENSG00000252783	chr14	88462293	88464292	-	RNU6-835P	NA	20	790	400	390	0.181046	0.385178	-0.204132	-1.04859	0.123251	0.270288	1	0	0	13.75	14.0769	24	26	14110
ENSG00000258437	chr14	91139962	91141961	+	NA	NA	22	936	430	506	0.89328	0.720971	0.172309	0.305359	0.000122536	0.00249944	1	0	0	15.875	14.8077	24	26	7734
ENSG00000100815	chr14	92506741	92508740	-	TRIP11	9321	35	922	388	534	0.150831	0.432518	-0.281687	-0.778438	0.0121294	0.0594898	2	0	0	15.8542	15.4423	24	25.5	6309
ENSG00000140090	chr14	92787425	92789424	+	SLC24A4	123041	50	977	466	511	0.0994635	0.271905	-0.172441	-1.27658	0.000228531	0.00387476	7	0	0	12.5595	12.011	23.7143	25.8571	1825
ENSG00000258730	chr14	93532297	93534296	+	ITPK1-AS1	319085	39	949	500	449	0.832393	0.639848	0.192545	0.50217	0.00499649	0.0325418	4	0	0	11.3646	11.4712	23.5	25.25	4878
ENSG00000258595	chr14	93602911	93604910	+	NA	NA	52	1035	492	543	0.205483	0.426811	-0.221328	-1.34617	0.000587783	0.00733082	2	0	0	12.5	13.1538	23.5	26	2481
ENSG00000100628	chr14	94442638	94444637	-	ASB2	51676	28	1030	474	556	0.533867	0.291696	0.24217	0.820313	0.318305	0.445529	4	0	0	14.4271	13.5192	24	25.5	22107
ENSG00000170099	chr14	94789232	94791231	-	SERPINA6	866	16	853	409	444	0.4229	0.645873	-0.222973	-0.893887	0.00222024	0.0184747	5	0	0	14.15	13.8077	24	25.8	3718
ENSG00000100665	chr14	95025928	95027927	+	SERPINA4	5267	23	1055	519	536	0.497512	0.701636	-0.204124	-0.684522	0.0126442	0.0610468	5	0	0	13.85	12.4692	24	25.8	6409
ENSG00000188488	chr14	95026279	95028278	+	SERPINA5	5104	24	1066	508	558	0.470608	0.691973	-0.221365	-0.723332	0.0185921	0.0796037	6	0	0	14.0417	12.6538	24	25.8333	7227
ENSG00000196136	chr14	95077214	95079213	+	SERPINA3	12	24	990	470	520	0.48984	0.642246	-0.152406	-0.805833	0.0385843	0.129999	4	0	0	14.1771	12.7019	24	26	9184
ENSG00000259084	chr14	96128093	96130092	+	NA	NA	24	858	461	397	0.0969744	0.45515	-0.358175	-1.96308	0.00178357	0.015838	2	0	0	12.2708	11.0962	24	25	3484
ENSG00000250366	chr14	96341229	96343228	+	LINC00617	100507043	136	1310	646	664	0.150683	0.326025	-0.175342	-2.29333	7.26066e-07	7.08727e-05	6	0	0	13.0278	12.6474	24	25.8333	1615
ENSG00000258749	chr14	99977338	99979337	+	NA	NA	38	980	500	480	0.274599	0.553104	-0.278505	-0.984471	0.0290514	0.107451	1	0	0	12.25	11.5	24	26	8366
ENSG00000258560	chr14	100540716	100542715	-	NA	NA	20	1016	464	552	0.90985	0.598492	0.311359	0.596162	1.3715e-05	0.00057818	1	0	0	14.5833	15.2308	24	26	4034
ENSG00000230805	chr14	101543748	101545747	-	NA	NA	64	1200	584	616	0.0855642	0.261739	-0.176174	-1.56259	0.0327969	0.116762	2	0	0	12.9167	12.5385	24	26	8691
ENSG00000259082	chr14	101906913	101908912	+	NA	100507277	57	1125	679	446	0.849527	0.587756	0.261771	0.573287	8.40109e-07	7.71379e-05	4	0	0	11.0104	10.6346	23.5	25.75	4220
ENSG00000269963	chr14	104178404	104180403	+	NA	NA	61	1199	621	578	0.484081	0.64299	-0.158909	-0.481223	0.0342376	0.119911	5	0	0	14.5167	13.2308	24	25.6	8835
ENSG00000258986	chr14	105071485	105073484	-	TMEM179	388021	43	918	449	469	0.144029	0.3033	-0.159271	-1.03727	0.000734453	0.00855011	2	0	0	12.9792	12.6923	24	26	2658
ENSG00000258736	chr14	105121625	105123624	-	NA	NA	56	1121	448	673	0.754032	0.360722	0.39331	1.04329	8.07492e-08	1.40372e-05	1	0	0	14.5833	13.3462	24	26	1731
ENSG00000265291	chr14	105143587	105145586	-	MIR4710	100616300	75	1323	730	593	0.278981	0.111886	0.167095	0.260676	0.000244309	0.00405653	3	0	0	13.6806	13.3462	23.6667	25.3333	8779
ENSG00000183484	chr14	105531283	105533282	-	GPR132	29933	48	1261	679	582	0.666459	0.412779	0.25368	0.672938	0.000995456	0.010502	6	0	0	13.3889	12.7372	23.6667	25.5	3494
ENSG00000184916	chr14	105634662	105636661	-	JAG2	3714	184	1443	776	667	0.333606	0.175204	0.158402	0.443485	0.00420898	0.0289202	8	0	0	12.6719	12.4904	23.75	25.5	5545
ENSG00000253128	chr14	107280753	107282752	-	IGHV4-80	NA	29	937	461	476	0.6447	0.457272	0.187428	0.490978	0.899419	0.905653	2	0	0	15.25	16.2308	24	26	30730
ENSG00000182974	chr15	22366978	22368977	+	OR4M2	390538	9	715	374	341	0.374597	0.608251	-0.233654	-0.709746	0.00130167	0.0126699	2	0	0	14.3542	13.3654	23.5	26	3228
ENSG00000259011	chr15	26108942	26110941	+	NA	NA	46	1095	553	542	0.452825	0.678472	-0.225647	-0.700987	0.0005198	0.00676807	14	0	0	13.1131	12.283	23.9286	25.7857	3290
ENSG00000182256	chr15	27214929	27216928	+	GABRG3	2567	125	1172	582	590	0.211985	0.399869	-0.187883	-1.78326	1.16055e-07	1.86067e-05	18	0	0	12.3843	12.1688	23.6111	25.7222	1373
ENSG00000260053	chr15	28753455	28755454	-	ABCB10P4	NA	89	987	517	470	0.0372059	0.259997	-0.222791	-2.5159	2.94087e-09	1.22972e-06	1	0	0	10.8333	9.65385	23	26	839
ENSG00000259814	chr15	29902917	29904916	-	NA	NA	24	923	560	363	0.577113	0.399634	0.177478	0.51141	0.00694905	0.0408637	2	0	0	15.1042	15.5	24	26	5261
ENSG00000259300	chr15	29903274	29905273	+	TUBBP8	NA	25	929	546	383	0.577113	0.399634	0.177478	0.51141	0.00694905	0.0408637	2	0	0	15.1042	15.5	24	26	5261
ENSG00000259446	chr15	33602361	33604360	-	NA	101928134	136	1254	615	639	0.057315	0.219868	-0.162553	-1.82542	0.00170063	0.0153732	10	0	0	13.7042	13.7269	23.9	26	3423
ENSG00000198838	chr15	33601663	33603662	+	RYR3	6263	104	1181	571	610	0.0507609	0.212979	-0.162218	-1.91626	0.00190679	0.0166342	8	0	0	13.6719	13.4038	23.875	26	3547
ENSG00000259917	chr15	34782273	34784272	-	HNRNPLP2	NA	53	910	463	447	0.0639372	0.298056	-0.234119	-2.05882	0.00179476	0.0159127	1	0	0	12.125	11.9231	24	26	3490
ENSG00000159248	chr15	35046667	35048666	-	GJD2	57369	110	1126	515	611	0.0484418	0.246882	-0.19844	-2.25491	0.00520138	0.0335055	9	0	0	12.7176	12.5897	23.6667	26	4803
ENSG00000250007	chr15	35045785	35047784	+	NA	101928174	118	1140	505	635	0.0496679	0.257267	-0.207599	-2.30942	0.00437206	0.0296547	10	0	0	12.675	12.3462	23.6	26	4562
ENSG00000175779	chr15	38987299	38989298	+	C15orf53	400359	13	992	465	527	0.743828	0.583164	0.160664	0.350486	0.0336616	0.118615	6	0	0	14.4028	13.3333	23.8333	26	8779
ENSG00000259409	chr15	40379533	40381532	+	NA	NA	26	1097	569	528	0.152238	0.361639	-0.209401	-1.19579	0.0557573	0.16589	1	0	0	12.375	9.88462	23	26	10400
ENSG00000259288	chr15	40508129	40510128	+	NA	NA	12	729	362	367	0.225758	0.38345	-0.157692	-1.07963	0.00482879	0.0318112	4	0	0	14.5729	14.6923	24	25.75	4696
ENSG00000137843	chr15	40508129	40510128	+	PAK6	56924	12	729	362	367	0.225758	0.38345	-0.157692	-1.07963	0.00482879	0.0318112	4	0	0	14.5729	14.6923	24	25.75	4696
ENSG00000137841	chr15	40599637	40601636	-	PLCB2	5330	50	1220	632	588	0.77117	0.45815	0.31302	0.760109	4.10981e-05	0.00119859	9	0	0	13.2778	12.1624	23.8889	25.8889	2921
ENSG00000188277	chr15	41060659	41062658	+	C15orf62	643338	52	1215	646	569	0.713917	0.473801	0.240115	0.563254	6.502e-05	0.00162908	9	0	0	12.6389	12.141	23.8889	25.8889	4295
ENSG00000062524	chr15	41805586	41807585	-	LTK	4058	62	1079	524	555	0.629559	0.473803	0.155756	0.705757	2.52309e-05	0.000874267	8	0	0	13.0938	12.274	23.875	25.875	3255
ENSG00000260814	chr15	42064431	42066430	-	NA	NA	36	901	427	474	0.154537	0.310842	-0.156305	-0.53352	0.0605668	0.174939	2	0	0	15.3542	14.0577	23.5	26	10713
ENSG00000168907	chr15	42448340	42450339	-	PLA2G4F	255189	30	1043	552	491	0.595741	0.748626	-0.152884	-0.567463	0.00376072	0.0266899	6	0	0	13.4028	12.6218	24	25.8333	4360
ENSG00000221792	chr15	44085458	44087457	-	MIR1282	100302254	34	1046	543	503	0.404235	0.579031	-0.174796	-0.496068	0.000294944	0.00460932	9	0	0	14.0787	13.5513	23.5556	25.7778	4949
ENSG00000242028	chr15	44086840	44088839	+	HYPK	25764	14	962	465	497	0.573095	0.762397	-0.189302	-0.611055	1.63747e-06	0.000123883	4	0	0	13.0208	11.7981	23.5	24.75	3929
ENSG00000259519	chr15	45461042	45463041	+	NA	NA	22	1027	491	536	0.591564	0.748292	-0.156728	-0.396653	6.75656e-05	0.00167121	2	0	0	15.75	14.9423	24	26	6148
ENSG00000259327	chr15	52407271	52409270	+	NA	NA	18	787	425	362	0.119816	0.283291	-0.163475	-1.17586	4.0792e-06	0.00024227	1	0	0	13.125	11.4615	24	25	1914
ENSG00000169856	chr15	53082774	53084773	-	ONECUT1	3175	83	1090	557	533	0.468165	0.286272	0.181893	0.614351	0.000630423	0.0076809	8	0	0	13.3594	12.7019	23.75	25.625	3903
ENSG00000256061	chr15	55799933	55801932	-	DYX1C1	161582	24	843	434	409	0.661505	0.818555	-0.15705	-0.335133	0.00724043	0.0419863	3	0	0	14.0278	12.4487	24	26	7168
ENSG00000247982	chr15	57591063	57593062	+	LINC00926	283663	39	1075	497	578	0.78812	0.533279	0.254842	0.622271	0.000956141	0.0102267	4	0	0	12.2917	11.2308	23.5	25.75	3840
ENSG00000259285	chr15	58355923	58357922	+	NA	NA	96	949	486	463	0.0793532	0.229536	-0.150183	-1.75571	0.0103883	0.0537532	6	0	0	11.5972	11.2308	23.8333	25.1667	5980
ENSG00000259476	chr15	58812010	58814009	+	NA	101928668	33	962	434	528	0.795458	0.588995	0.206463	0.427266	0.0218751	0.0888296	1	0	0	15.5	15.1538	24	26	7620
ENSG00000259353	chr15	59156763	59158762	-	NA	NA	94	1196	575	621	0.232179	0.404264	-0.172085	-0.985689	0.26201	0.408225	6	0	0	13.5278	12.5256	23.8333	25.8333	19858
ENSG00000259738	chr15	59155705	59157704	+	ZNF444P1	NA	73	1044	493	551	0.203303	0.386447	-0.183144	-1.10665	0.493586	0.555161	5	0	0	13.0583	12.1846	23.8	25.8	27511
ENSG00000157450	chr15	59155874	59157873	+	RNF111	54778	77	1060	501	559	0.232179	0.404264	-0.172085	-0.985689	0.26201	0.408225	6	0	0	13.5278	12.5256	23.8333	25.8333	19858
ENSG00000259223	chr15	60410020	60412019	-	NA	NA	20	842	438	404	0.284045	0.60381	-0.319765	-1.06175	0.00942213	0.0502671	1	0	0	12.25	12.8462	24	26	5800
ENSG00000240163	chr15	60681070	60683069	+	NA	NA	22	841	486	355	0.622607	0.413404	0.209203	0.579274	6.93435e-07	6.79018e-05	1	0	0	10.375	10.3846	24	26	4168
ENSG00000259878	chr15	62523595	62525594	-	NA	NA	7	866	390	476	0.889713	0.698635	0.191079	0.344423	3.02277e-06	0.000193651	1	0	0	15.4583	14.4231	24	26	7008
ENSG00000201071	chr15	64403269	64405268	-	NA	NA	9	776	336	440	0.59163	0.837257	-0.245627	-0.493923	0.0060418	0.0370338	1	0	0	16.4167	15.6923	24	26	5047
ENSG00000207223	chr15	64943587	64945586	+	NA	NA	16	871	470	401	0.192289	0.506363	-0.314074	-1.35197	4.30613e-06	0.00025188	1	0	0	15.125	15.2308	24	26	987
ENSG00000263512	chr15	66331071	66333070	+	MIR4311	100422905	62	1091	478	613	0.785534	0.574156	0.211378	0.513118	0.011929	0.0588144	3	0	0	15.7083	13.9615	24	25.6667	6276
ENSG00000166949	chr15	67354601	67356600	+	SMAD3	4088	31	961	507	454	0.358013	0.629305	-0.271292	-0.97649	8.35061e-05	0.00191971	3	0	0	14.6111	13.6026	24	26	1950
ENSG00000259202	chr15	67438778	67440777	-	NA	NA	26	985	469	516	0.155322	0.329861	-0.17454	-1.03967	0.00042088	0.00584791	1	0	0	16.375	15.8462	24	26	2227
ENSG00000261425	chr15	68592844	68594843	-	NA	NA	29	1002	440	562	0.625017	0.791075	-0.166058	-0.335142	0.00220701	0.0184305	1	0	0	14.5417	14.1538	24	26	7167
ENSG00000207965	chr15	70371308	70373307	-	MIR629	693214	37	984	522	462	0.389972	0.833895	-0.443923	-1.0873	1.1293e-08	3.5297e-06	5	0	0	14.2083	13.3154	23.6	25.6	1587
ENSG00000260173	chr15	72447301	72449300	-	NA	NA	35	1016	500	516	0.0384496	0.202254	-0.163804	-2.11948	0.000712858	0.00836797	2	0	0	14.8333	13.8654	24	25.5	2636
ENSG00000261543	chr15	74471068	74473067	-	NA	NA	32	1170	601	569	0.614292	0.456484	0.157808	0.420393	1.5549e-05	0.000631408	1	0	0	12.7917	12.5	24	26	5833
ENSG00000140459	chr15	74659582	74661581	-	CYP11A1	1583	20	981	539	442	0.537077	0.746203	-0.209126	-0.613905	1.74607e-05	0.000678003	8	0	0	13.8177	13.2885	24	25.75	3908
ENSG00000264386	chr15	75080599	75082598	-	MIR4513	100616183	34	1123	582	541	0.8604	0.452091	0.408309	0.913502	0.000401686	0.0056833	1	0	0	11.0833	11.7692	23	26	2191
ENSG00000177971	chr15	75940548	75942547	-	IMP3	55272	68	1171	586	585	0.175486	0.33141	-0.155924	-0.663896	0.00281412	0.0218239	3	0	0	14.9167	14.1154	24	25.3333	3990
ENSG00000156206	chr15	81297874	81299873	+	C15orf26	161502	23	786	377	409	0.381102	0.696737	-0.315635	-0.853628	1.71413e-07	2.49016e-05	1	0	0	14.0833	12.6154	24	26	2453
ENSG00000259372	chr15	81701358	81703357	+	NA	NA	19	874	447	427	0.368608	0.0394924	0.329116	2.93543	3.94612e-09	1.50747e-06	1	0	0	13.4167	13.9615	24	26	196
ENSG00000222521	chr15	82335135	82337134	+	NA	NA	147	1246	557	689	0.421948	0.58625	-0.164301	-0.893323	0.0813692	0.210356	6	0	0	12.8403	11.5	24	25.6667	11969
ENSG00000259462	chr15	83315021	83317020	+	NA	283692	199	1428	771	657	0.143044	0.33456	-0.191516	-1.69148	0.00641448	0.0386982	9	0	0	12.713	12.453	24	25.7778	5129
ENSG00000136404	chr15	83774659	83776658	+	TM6SF1	53346	132	1184	560	624	0.0493437	0.254026	-0.204682	-2.47288	0.00197338	0.0170375	8	0	0	11.3854	11.4423	23.75	25.625	3584
ENSG00000140600	chr15	84114480	84116479	+	SH3GL3	6457	95	1153	562	591	0.165935	0.317407	-0.151471	-1.93797	0.0295671	0.108696	12	0	0	13.1736	12.141	23.8333	25.75	8417
ENSG00000156218	chr15	84321338	84323337	+	ADAMTSL3	57188	147	1309	618	691	0.139637	0.294771	-0.155134	-2.19539	1.67573e-09	7.97726e-07	8	0	0	12.625	12.1731	23.875	25.625	2200
ENSG00000156222	chr15	85426385	85428384	+	SLC28A1	9154	29	1023	493	530	0.533488	0.722253	-0.188766	-0.569744	0.00132816	0.0128322	3	0	0	13.0139	12.7179	24	26	4246
ENSG00000218052	chr15	85873066	85875065	-	ADAMTS7P4	NA	38	988	472	516	0.674937	0.215833	0.459104	1.60071	2.89254e-07	3.44246e-05	1	0	0	10	10.0769	24	25	570
ENSG00000259544	chr15	86269959	86271958	-	NA	NA	15	842	391	451	0.788953	0.62372	0.165233	0.334264	7.54225e-06	0.000373408	1	0	0	12.9583	13.7692	23	26	7179
ENSG00000259407	chr15	86293013	86295012	-	NA	NA	51	1159	635	524	0.727215	0.505121	0.222094	0.517174	0.001079	0.0110885	1	0	0	10.75	11.3462	23	25	4715
ENSG00000259195	chr15	86312721	86314720	+	NA	NA	50	1089	588	501	0.865549	0.704709	0.16084	0.293767	3.36732e-05	0.00104719	8	0	0	13.1823	12.8894	23.625	25.75	7992
ENSG00000172183	chr15	89177884	89179883	+	ISG20	3669	25	883	415	468	0.82706	0.645436	0.181624	0.353232	0.118792	0.264636	3	0	0	14.5417	14.0128	23.6667	25.6667	13890
ENSG00000157766	chr15	89345174	89347173	+	ACAN	176	118	1247	692	555	0.131534	0.293973	-0.162439	-1.87766	0.000262931	0.00425517	6	0	0	13.2361	12.3718	23.8333	25.6667	1942
ENSG00000166819	chr15	90222159	90224158	-	PLIN1	5346	10	914	451	463	0.520814	0.73643	-0.215616	-0.907698	0.000232297	0.00392356	4	0	0	13.1979	12.6154	24	26	2214
ENSG00000265871	chr15	90548487	90550486	+	MIR3174	100422841	22	960	419	541	0.486435	0.796814	-0.310378	-0.70063	6.40469e-07	6.4247e-05	1	0	0	13	13.4231	24	26	3302
ENSG00000240470	chr15	90707965	90709964	+	RN7SL346P	NA	26	927	445	482	0.371964	0.162397	0.209567	1.1477	0.0218451	0.0887659	1	0	0	16.5833	16.4231	24	26	7615
ENSG00000259704	chr15	91381454	91383453	+	NA	NA	57	1175	627	548	0.621955	0.425583	0.196372	0.536874	0.00301687	0.0229307	1	0	0	14.25	13.5	24	26	4553
ENSG00000258665	chr15	91575166	91577165	-	NA	NA	35	1153	594	559	0.311818	0.504584	-0.192766	-0.918491	1.18074e-06	9.64002e-05	2	0	0	15.7917	16.2308	24	26	2173
ENSG00000248441	chr15	95869859	95871858	-	NA	400456	80	878	405	473	0.138254	0.333591	-0.195337	-1.40879	7.59251e-06	0.000374115	11	0	0	13.428	13.0769	24	26	1251
ENSG00000259348	chr15	96589660	96591659	-	NA	NA	25	837	390	447	0.668473	0.365258	0.303215	0.854408	9.06845e-07	8.17701e-05	1	0	0	11.3333	11.6923	24	26	2451
ENSG00000259359	chr15	96713310	96715309	+	NA	NA	30	862	410	452	0.513395	0.727373	-0.213979	-0.494496	0.169537	0.324969	1	0	0	14.9167	14.0769	23	26	16143
ENSG00000185551	chr15	96867667	96869666	+	NR2F2	7026	32	899	430	469	0.444527	0.187315	0.257212	1.12553	0.00654822	0.039283	8	0	0	14.4271	13.8798	23.875	25.875	5158
ENSG00000252477	chr15	98567771	98569770	+	RNU6-134P	NA	13	771	389	382	0.932246	0.674624	0.257622	0.460792	1.03525e-06	8.94625e-05	1	0	0	14.7083	13.1538	24	26	5332
ENSG00000185087	chr15	99057112	99059111	-	FAM169B	283777	32	892	441	451	0.397816	0.694746	-0.29693	-1.26538	7.13565e-05	0.00172904	6	0	0	14.6181	14.2372	24	25.8333	1277
ENSG00000068305	chr15	100015870	100017869	+	MEF2A	4205	44	1045	510	535	0.796979	0.57263	0.224348	0.498002	3.18196e-05	0.00101088	2	0	0	17.25	15.3654	24	26	4928
ENSG00000259604	chr15	101400548	101402547	+	NA	NA	40	1098	585	513	0.425719	0.585186	-0.159467	-0.51567	5.04549e-05	0.00137432	2	0	0	14	14.0962	24	26	4731
ENSG00000272639	chr15	101400629	101402628	+	NA	NA	39	1101	582	519	0.425719	0.585186	-0.159467	-0.51567	5.04549e-05	0.00137432	2	0	0	14	14.0962	24	26	4731
ENSG00000259182	chr15	101707235	101709234	+	NA	NA	21	980	445	535	0.688127	0.225975	0.462152	1.56485	5.22174e-06	0.000286483	1	0	0	14.7917	13.6154	24	26	617
ENSG00000231439	chr16	71410	73409	+	WASIR2	NA	60	936	443	493	0.797745	0.636033	0.161712	0.322293	0.00520184	0.0335055	1	0	0	15.1667	15.1538	24	26	7406
ENSG00000242173	chr16	317226	319225	+	ARHGDIG	398	69	1153	664	489	0.30901	0.59531	-0.2863	-0.94501	3.53485e-05	0.00108082	4	0	0	13.4792	12.5962	24	25.25	2074
ENSG00000185615	chr16	331652	333651	+	PDIA2	64714	77	1334	637	697	0.390687	0.612981	-0.222294	-0.632106	0.000412621	0.00576023	12	0	0	14.2917	13.6282	23.75	25.8333	3776
ENSG00000103202	chr16	445225	447224	+	NME4	4833	71	1002	509	493	0.290599	0.0954578	0.195142	1.51118	1.70622e-05	0.000670342	1	0	0	14.3333	14.4231	24	26	1254
ENSG00000260496	chr16	1050427	1052426	-	NA	NA	60	1223	593	630	0.567877	0.803936	-0.236059	-0.494153	2.24629e-07	2.98313e-05	1	0	0	14.125	15.1154	24	25	4976
ENSG00000261713	chr16	1128208	1130207	-	SSTR5-AS1	146336	154	1351	679	672	0.392557	0.546184	-0.153627	-0.923548	0.000133418	0.0026583	8	0	0	13.3073	12.9231	23.75	25.375	2237
ENSG00000261294	chr16	1256625	1258624	-	NA	NA	75	1284	645	639	0.577229	0.75621	-0.178981	-0.387186	3.7332e-05	0.00112261	3	0	0	15.5972	14.359	24	26	6303
ENSG00000261564	chr16	1326024	1328023	-	NA	NA	83	1336	595	741	0.46244	0.659858	-0.197418	-0.659753	3.82157e-05	0.00113812	2	0	0	14.3125	13.4808	24	26	3593
ENSG00000260710	chr16	1348668	1350667	-	NA	NA	70	1068	571	497	0.282791	0.607623	-0.324832	-1.13204	0.00675519	0.0401432	3	0	0	13.1111	12.4487	24	26	5207
ENSG00000131634	chr16	1577189	1579188	+	TMEM204	79652	73	1244	662	582	0.661016	0.493132	0.167884	0.415411	0.000133228	0.00265812	1	0	0	12	11.3846	24	26	5903
ENSG00000261732	chr16	1680760	1682759	+	NA	NA	50	1015	511	504	0.602777	0.76111	-0.158333	-0.343164	0.0902501	0.223624	2	0	0	13.0833	13.3462	24	26	12488
ENSG00000162032	chr16	1843202	1845201	-	SPSB3	90864	84	1378	717	661	0.32688	0.601808	-0.274928	-0.959934	0.000111146	0.00233169	14	0	0	13.4315	12.8187	24	25.5714	2008
ENSG00000099769	chr16	1844473	1846472	-	IGFALS	3483	64	1160	627	533	0.437209	0.7087	-0.271491	-0.738845	0.00409713	0.0283476	7	0	0	13.619	13.1484	24	25.5714	4471
ENSG00000221656	chr16	2139786	2141785	-	MIR1225	100188847	176	1449	650	799	0.663722	0.825759	-0.162037	-0.365246	0.00130837	0.0127111	6	0	0	14.1389	12.5962	23.8333	25.6667	6642
ENSG00000167964	chr16	2189304	2191303	+	RAB26	25837	58	1013	486	527	0.304699	0.691154	-0.386455	-1.15576	1.60431e-06	0.000121971	1	0	0	14.7917	15.1538	24	26	1391
ENSG00000260293	chr16	2525059	2527058	+	NA	NA	123	1228	569	659	0.114463	0.274722	-0.160259	-0.832092	0.000611591	0.00749814	3	0	0	14.1111	12.8462	24	25.6667	2557
ENSG00000262521	chr16	3233519	3235518	-	NA	NA	75	1030	538	492	0.158124	0.319629	-0.161506	-1.03651	0.000218832	0.00376231	3	0	0	13.9861	12.6538	23.3333	25.6667	1976
ENSG00000262668	chr16	3236712	3238711	+	NA	NA	83	1028	501	527	0.0762087	0.276367	-0.200158	-1.8063	2.12383e-08	5.42827e-06	3	0	0	13.0972	11.9231	24	25.3333	1160
ENSG00000263235	chr16	3701205	3703204	-	NA	NA	36	1116	534	582	0.560818	0.751837	-0.191019	-0.451802	0.000302674	0.00467581	5	0	0	14.1667	12.9154	24	26	5444
ENSG00000262185	chr16	3999946	4001945	-	NA	NA	54	948	506	442	0.758696	0.49317	0.265526	0.695939	5.08202e-06	0.000282829	6	0	0	13.5694	13.1026	24	25.6667	3335
ENSG00000153406	chr16	4545265	4547264	-	NMRAL1	57407	14	916	471	445	0.868707	0.715185	0.153522	0.277033	0.000271243	0.00433974	1	0	0	13.625	13.7692	24	26	8378
ENSG00000140623	chr16	4838023	4840022	-	2018-09-12	124404	44	1035	534	501	0.289754	0.507025	-0.217271	-1.0322	0.00122986	0.0121911	4	0	0	15.1562	14.4904	24	26	3121
ENSG00000267795	chr16	4836898	4838897	+	SMIM22	440335	38	1135	557	578	0.41324	0.583794	-0.170554	-0.760206	0.00143156	0.0135797	6	0	0	14.1458	13.6987	24	25.8333	3262
ENSG00000078328	chr16	6067595	6069594	+	RBFOX1	54715	91	1114	532	582	0.208031	0.394341	-0.18631	-1.48871	1.68713e-05	0.000665424	8	0	0	14.0625	12.9135	24	25.75	1402
ENSG00000260835	chr16	6622268	6624267	+	NA	NA	53	950	501	449	0.377588	0.543478	-0.16589	-1.20379	2.50707e-06	0.000167914	5	0	0	12.5333	12.3308	24	26	1846
ENSG00000179583	chr16	10969555	10971554	+	CIITA	4261	33	977	446	531	0.597254	0.441284	0.15597	0.500378	0.015411	0.0696631	7	0	0	13.3095	13.0495	23.7143	25.5714	6844
ENSG00000175604	chr16	12183660	12185659	-	NA	NA	44	1031	501	530	0.563061	0.322858	0.240202	0.899642	3.18986e-05	0.00101235	5	0	0	12.5833	11.5923	23.4	25.6	2247
ENSG00000261293	chr16	12188665	12190664	-	NA	NA	39	926	426	500	0.840997	0.677011	0.163987	0.308822	0.000119085	0.00244353	1	0	0	11.625	10.6538	24	26	7661
ENSG00000262011	chr16	13425941	13427940	-	NA	NA	14	912	446	466	0.335309	0.512366	-0.177056	-0.597171	0.929327	0.934218	1	0	0	11.375	10.7692	23	26	30781
ENSG00000169347	chr16	20338631	20340630	-	GP2	2813	16	916	499	417	0.232707	0.517771	-0.285063	-1.16166	0.000129698	0.00260769	2	0	0	13.4792	13.25	24	25.5	1539
ENSG00000175311	chr16	21243486	21245485	+	ANKS4B	257629	14	741	357	384	0.33548	0.650659	-0.315179	-1.22879	0.000402532	0.00568747	4	0	0	13.4167	13.2019	24	26	2190
ENSG00000261596	chr16	21636563	21638562	+	NA	NA	20	782	371	411	0.762197	0.398186	0.364011	0.919743	2.13069e-06	0.000151189	1	0	0	13.625	16.3462	24	26	2166
ENSG00000260277	chr16	22103053	22105052	-	NA	NA	19	921	416	505	0.252553	0.444753	-0.1922	-1.11565	0.0851419	0.216265	4	0	0	13.9062	13.9519	23.75	26	12181
ENSG00000175267	chr16	22102359	22104358	+	VWA3A	146177	19	966	462	504	0.252553	0.444753	-0.1922	-1.11565	0.0851419	0.216265	4	0	0	13.9062	13.9519	23.75	26	12181
ENSG00000122254	chr16	22823998	22825997	+	HS3ST2	9956	152	1268	585	683	0.0935518	0.245924	-0.152373	-1.56852	4.03028e-05	0.00118207	10	0	0	12.6583	12.2423	23.8	25.3	2283
ENSG00000261528	chr16	23510726	23512725	+	NA	NA	48	1050	489	561	0.626515	0.903993	-0.277479	-0.52199	3.49014e-08	7.7035e-06	1	0	0	14.1667	11.8846	24	26	4664
ENSG00000166501	chr16	23845822	23847821	+	PRKCB	5579	132	1191	607	584	0.112816	0.294165	-0.181349	-2.0697	4.45623e-08	9.1908e-06	10	0	0	13.0042	12.6577	24	25.8	1473
ENSG00000103375	chr16	25225552	25227551	+	AQP8	343	15	867	555	312	0.356907	0.60196	-0.245053	-0.738023	6.38504e-05	0.0016168	1	0	0	15.7917	14.9615	24	26	3054
ENSG00000169181	chr16	28074331	28076330	-	GSG1L	146395	153	1306	633	673	0.0480905	0.205939	-0.157849	-2.05514	1.76121e-05	0.000681292	11	0	0	12.1667	12.2448	23.7273	25.7273	2089
ENSG00000200138	chr16	28193139	28195138	+	NA	NA	15	802	473	329	0.259651	0.539959	-0.280308	-1.02823	0.0286195	0.106593	1	0	0	12.9167	11.3077	24	25	8308
ENSG00000184730	chr16	28504470	28506469	+	APOBR	55911	28	1079	568	511	0.710345	0.512132	0.198213	0.489748	0.0936061	0.229114	5	0	0	13.4583	12.6769	24	25.4	12642
ENSG00000176046	chr16	28549996	28551995	-	NUPR1	26471	34	1013	492	521	0.303639	0.482936	-0.179297	-0.891476	3.83026e-05	0.00113961	7	0	0	12.7738	12.2802	23.8571	25.8571	2286
ENSG00000213658	chr16	28994647	28996646	+	LAT	27040	67	1284	692	592	0.757055	0.536942	0.220113	0.509686	0.0137691	0.0646914	14	0	0	14.2381	13.5852	24	25.8571	6586
ENSG00000260908	chr16	29118930	29120929	-	NA	101928215	38	891	420	471	0.312092	0.551271	-0.239179	-0.803618	7.01315e-05	0.00171056	2	0	0	14.5	13.4231	24	25.5	2678
ENSG00000198106	chr16	29261329	29263328	+	SNX29P2	440352	54	1042	496	546	0.558434	0.752616	-0.194182	-0.517223	0.120421	0.266564	5	0	0	14.5833	13.6846	23.8	25.8	13978
ENSG00000185905	chr16	29756828	29758827	-	C16orf54	283897;101929877	49	1127	587	540	0.794762	0.527931	0.266832	0.587519	0.000632079	0.00769108	8	0	0	14.6042	13.5192	23.875	25.75	4091
ENSG00000174992	chr16	29788061	29790060	+	ZG16	653808	22	963	468	495	0.604828	0.789255	-0.184427	-0.430932	1.15991e-06	9.54552e-05	3	0	0	12.7778	11.7308	23.6667	25.6667	5700
ENSG00000259952	chr16	29818554	29820553	-	NA	NA	129	1254	601	653	0.565711	0.329614	0.236096	1.23883	3.0532e-05	0.000983091	11	0	0	13.2045	13.1678	23.7273	25.8182	1206
ENSG00000260494	chr16	30549053	30551052	-	NA	NA	39	1020	499	521	0.6149	0.895411	-0.280511	-0.534948	3.35866e-05	0.00104674	1	0	0	12.7083	13.0769	24	26	4566
ENSG00000260911	chr16	31052971	31054970	+	NA	NA	90	1156	573	583	0.556599	0.732381	-0.175782	-0.430397	0.00151267	0.0141437	7	0	0	14.0833	13.0604	23.8571	25.7143	5712
ENSG00000261385	chr16	31141254	31143253	+	NA	NA	43	1200	595	605	0.507958	0.68548	-0.177522	-0.666962	0.000105881	0.00225939	2	0	0	13.9583	13.2308	24	25.5	3534
ENSG00000052344	chr16	31146584	31148583	-	PRSS8	5652	50	1125	521	604	0.368978	0.559343	-0.190365	-0.861021	0.000234449	0.00395128	11	0	0	14.4773	13.8811	23.8182	25.9091	2424
ENSG00000103490	chr16	31214272	31216271	-	PYCARD	29108	39	1001	489	512	0.657042	0.410121	0.246921	0.83089	0.0308467	0.111785	12	0	0	14.0833	13.625	23.75	25.75	8538
ENSG00000260740	chr16	31499314	31501313	-	NA	NA	126	1284	629	655	0.251183	0.419786	-0.168603	-0.737029	3.91527e-05	0.00115797	3	0	0	14.2778	14.359	24	26	3061
ENSG00000261741	chr16	31578538	31580537	-	NA	NA	52	912	467	445	0.256873	0.430218	-0.173345	-1.07691	0.000628832	0.00766665	6	0	0	13.5	12.8526	24	25.8333	2538
ENSG00000260472	chr16	31708429	31710428	-	NA	NA	19	873	438	435	0.0912505	0.364262	-0.273011	-1.88612	0.0237857	0.094202	1	0	0	13.6667	12.5	24	26	7813
ENSG00000261010	chr16	34489505	34491504	-	RARRES2P6	NA	52	933	543	390	0.618681	0.79466	-0.175979	-0.374988	0.000324938	0.00489749	2	0	0	12.0625	11.4615	24	26	6497
ENSG00000261350	chr16	34726267	34728266	-	NA	NA	39	801	372	429	0.472135	0.711933	-0.239798	-0.834024	0.000197457	0.00349688	2	0	0	14.2292	13.5962	24	26	2549
ENSG00000260341	chr16	34725195	34727194	+	NA	NA	36	758	357	401	0.472135	0.711933	-0.239798	-0.834024	0.000197457	0.00349688	2	0	0	14.2292	13.5962	24	26	2549
ENSG00000261538	chr16	48200650	48202649	-	NA	NA	26	911	447	464	0.640303	0.815939	-0.175637	-0.344924	0.000599016	0.0074023	1	0	0	15.0833	15.6538	24	26	6997
ENSG00000121270	chr16	48280980	48282979	-	ABCC11	85320	16	816	415	401	0.554984	0.883534	-0.32855	-0.661313	0.000432289	0.00594238	1	0	0	14.75	14.2692	23	26	3577
ENSG00000261623	chr16	49498517	49500516	+	NA	101927228	70	1109	499	610	0.359856	0.526927	-0.167071	-0.878727	0.0249624	0.0971617	5	0	0	12.7917	12.5308	23.6	25.6	7949
ENSG00000205423	chr16	50056821	50058820	+	CNEP1R1	255919	21	880	426	454	0.447576	0.740034	-0.292458	-0.712945	0.000558931	0.00708232	1	0	0	16.125	15.8462	24	26	3198
ENSG00000260573	chr16	50440112	50442111	+	NA	NA	20	941	480	461	0.369752	0.576075	-0.206324	-0.626031	1.18442e-08	3.62867e-06	1	0	0	15.0833	16.2692	24	26	3817
ENSG00000261685	chr16	50678220	50680219	+	NA	NA	39	1047	469	578	0.678168	0.522727	0.155441	0.369364	0.0111141	0.0560743	1	0	0	14.75	14.6923	24	26	6584
ENSG00000103449	chr16	51184779	51186778	-	SALL1	6299	191	1366	691	675	0.0457606	0.25718	-0.211419	-2.41552	3.04188e-09	1.255e-06	21	0	0	12.9246	12.7949	23.8095	25.8571	986
ENSG00000261238	chr16	51181650	51183649	+	NA	NA	26	790	389	401	0.723675	0.501114	0.222561	0.522289	0.349324	0.465499	3	0	0	12.7222	12.641	24	25.6667	23220
ENSG00000159387	chr16	55356172	55358171	+	IRX6	79190	75	1079	553	526	0.120656	0.295712	-0.175057	-1.64646	3.19333e-05	0.00101241	4	0	0	11.9479	11.7692	23.5	25.5	1626
ENSG00000103546	chr16	55688016	55690015	+	SLC6A2	6530	77	1072	601	471	0.117523	0.294758	-0.177235	-1.69687	0.000750613	0.00865771	4	0	0	14.4375	13.9135	24	26	2682
ENSG00000255986	chr16	56668151	56670150	+	MT1JP	4498	93	1146	549	597	0.575664	0.42084	0.154824	0.414707	0.00521342	0.0335731	4	0	0	13.9896	12.7981	24	25.75	5910
ENSG00000159618	chr16	57574833	57576832	+	GPR114	221188	24	1134	564	570	0.689719	0.534909	0.15481	0.356368	0.104394	0.244309	2	0	0	13.25	12.2308	23.5	26	13222
ENSG00000205336	chr16	57643064	57645063	+	GPR56	9289	24	984	479	505	0.0480306	0.292579	-0.244549	-2.38243	2.84473e-07	3.42508e-05	1	0	0	14.3333	13.3077	24	26	636
ENSG00000159625	chr16	57727205	57729204	+	CCDC135	84229	26	951	487	464	0.114278	0.272141	-0.157863	-0.783297	0.00910666	0.0491471	3	0	0	14.8472	14.6795	24	26	5733
ENSG00000187185	chr16	57830598	57832597	+	NA	388282	74	1173	617	556	0.25697	0.577477	-0.320507	-1.13389	0.000260312	0.00422161	6	0	0	13.6389	12.859	24	25.6667	1908
ENSG00000260867	chr16	58229516	58231515	+	NA	NA	48	928	483	445	0.322227	0.517175	-0.194948	-0.666112	0.0246852	0.0964682	1	0	0	17.5	15.5769	24	26	7917
ENSG00000261742	chr16	65609704	65611703	-	LINC00922	283867	31	1002	433	569	0.539612	0.709223	-0.169611	-0.396353	0.000113494	0.00236193	3	0	0	13.2222	12.359	23.6667	25.3333	6152
ENSG00000140931	chr16	66636277	66638276	+	CMTM3	123920	49	1020	447	573	0.463804	0.2062	0.257604	1.06161	0.00653373	0.0392189	3	0	0	12.9444	12.9615	24	26	5155
ENSG00000172840	chr16	66910992	66912991	+	PDP2	57546	39	980	470	510	0.461985	0.753693	-0.291708	-0.694252	1.65529e-05	0.00065582	1	0	0	15.8333	14.0385	24	26	3346
ENSG00000141086	chr16	67965818	67967817	-	CTRL	1506	46	1034	482	552	0.444213	0.788283	-0.34407	-0.824123	1.38128e-09	7.24424e-07	4	0	0	13.8021	13.3846	23.75	25.75	2590
ENSG00000201850	chr16	68122947	68124946	-	NA	NA	15	639	278	361	0.652538	0.821027	-0.16849	-0.326893	0.00104761	0.0108597	1	0	0	14.25	12.3077	24	26	7310
ENSG00000262160	chr16	68262549	68264548	-	NA	NA	20	1008	474	534	0.546845	0.721834	-0.174989	-0.55271	0.0522189	0.15913	2	0	0.5	13.9375	13.3462	24	25.5	10154
ENSG00000200558	chr16	68774883	68776882	+	RNA5SP429	NA	33	993	496	497	0.897202	0.702717	0.194485	0.348095	4.23787e-06	0.000248828	1	0	0	13.5	13.9231	24	26	6942
ENSG00000259900	chr16	69385134	69387133	-	NA	NA	29	953	545	408	0.505365	0.723971	-0.218606	-0.840193	0.0110428	0.0558602	7	0	0	15.119	13.2198	23.8571	25.2857	6116
ENSG00000157315	chr16	69385213	69387212	-	TMED6	146456	27	950	533	417	0.505365	0.723971	-0.218606	-0.840193	0.0110428	0.0558602	7	0	0	15.119	13.2198	23.8571	25.2857	6116
ENSG00000102908	chr16	69597497	69599496	+	NFAT5	10725	37	857	412	445	0.584278	0.377252	0.207026	0.532933	0.0413963	0.136385	5	0	0	14.1	14.0692	23.8	26	9392
ENSG00000238683	chr16	69742079	69744078	-	NA	NA	26	881	499	382	0.176898	0.379603	-0.202705	-1.05975	0.00123081	0.0121911	1	0	0	13.9583	13.0769	24	26	3123
ENSG00000261602	chr16	69742277	69744276	+	NA	NA	27	887	485	402	0.176898	0.379603	-0.202705	-1.05975	0.00123081	0.0121911	1	0	0	13.9583	13.0769	24	26	3123
ENSG00000260023	chr16	70608704	70610703	+	NA	NA	23	946	469	477	0.435585	0.198803	0.236782	1.09356	0.00416501	0.0286849	1	0	0	15	16	24	26	4491
ENSG00000223224	chr16	71791891	71793890	-	SNORD71	692111	24	808	400	408	0.321476	0.776335	-0.454859	-1.24443	1.16104e-05	0.000512496	2	0	0	14.5625	13.5577	24	26	1192
ENSG00000263232	chr16	72039943	72041942	-	ATP5A1P3	NA	43	880	469	411	0.741098	0.903769	-0.162671	-0.282828	3.53855e-05	0.00108088	1	0	0	15.6667	16.5	24	26	8246
ENSG00000257017	chr16	72086991	72088990	+	HP	3240	15	811	409	402	0.85513	0.680795	0.174335	0.325126	0.00820013	0.045746	2	0	0	13.2917	11.4038	23.5	25.5	7346
ENSG00000261701	chr16	72087022	72089021	+	HPR	3250	15	803	406	397	0.85513	0.680795	0.174335	0.325126	0.00820013	0.045746	2	0	0	13.2917	11.4038	23.5	25.5	7346
ENSG00000265573	chr16	72821173	72823172	-	NA	NA	84	1177	521	656	0.621876	0.26173	0.360145	1.25027	0.000169545	0.0031377	4	0	0	13.0938	12.6154	23.5	26	1672
ENSG00000259901	chr16	72821642	72823641	+	NA	NA	49	1112	520	592	0.65147	0.330424	0.321046	0.958343	0.00163389	0.0149662	1	0	0	14.875	14.4231	24	26	3378
ENSG00000261227	chr16	73264454	73266453	+	NA	NA	56	983	479	504	0.344825	0.643748	-0.298923	-1.05022	0.116081	0.260633	5	0	0	13.5333	13.8308	23.8	26	13781
ENSG00000260848	chr16	73576340	73578339	+	NA	NA	37	899	392	507	0.0571156	0.213504	-0.156389	-1.73558	0.000721844	0.00843505	1	0	0	12.8333	12.0769	24	26	2648
ENSG00000168928	chr16	75240584	75242583	-	CTRB2	440387	57	1208	548	660	0.533607	0.755457	-0.221851	-0.529083	6.50778e-07	6.44805e-05	7	0	0	14.0714	14.0659	24	26	4617
ENSG00000168925	chr16	75251398	75253397	+	CTRB1	1504	39	1114	535	579	0.473225	0.736059	-0.262833	-0.636489	1.37238e-09	7.24424e-07	5	0	0	13.3417	12.1846	23.8	26	3750
ENSG00000240338	chr16	75258472	75260471	+	NA	100506281	63	1238	678	560	0.420744	0.591502	-0.170758	-0.481739	0.00174543	0.015578	1	0	0	11.7083	10.9231	24	26	5100
ENSG00000166822	chr16	75498896	75500895	-	TMEM170A	124491	53	943	483	460	0.71848	0.892913	-0.174433	-0.309698	0.000977265	0.0103702	1	0	0	13.375	13.1923	24	26	7650
ENSG00000140873	chr16	77468512	77470511	-	ADAMTS18	170692	112	1119	494	625	0.129261	0.307369	-0.178108	-1.46313	0.00941862	0.0502657	9	0	0	13.3889	12.8205	23.8889	25.8889	5798
ENSG00000260701	chr16	77465779	77467778	+	NA	NA	12	802	410	392	0.264091	0.453411	-0.18932	-0.757635	0.00023879	0.00399183	1	0	0	11.375	12	22	25	2937
ENSG00000216131	chr16	77469500	77471499	-	NA	NA	29	871	381	490	0.172461	0.343759	-0.171298	-1.0101	0.255598	0.403554	6	0	0	13.9861	13.1731	23.8333	25.8333	19598
ENSG00000171724	chr16	77820927	77822926	+	VAT1L	57687	90	1072	507	565	0.0425625	0.197437	-0.154874	-2.11817	0.000237033	0.00398282	9	0	0	14.1852	13.5726	24	25.7778	2205
ENSG00000261537	chr16	79026742	79028741	+	NA	NA	58	894	406	488	0.48909	0.700591	-0.211501	-0.545633	0.197941	0.353595	3	0	0	14.3194	13.6154	24	25.6667	17321
ENSG00000166473	chr16	81253476	81255475	-	PKD1L2	114780	35	894	475	419	0.487167	0.668038	-0.180871	-0.544337	3.46543e-05	0.00106804	7	0	0	14.3512	13.8352	23.8571	25.5714	4495
ENSG00000261471	chr16	84626499	84628498	+	NA	NA	60	1083	587	496	0.792714	0.524501	0.268212	0.586692	2.91808e-05	0.000957521	1	0	0	13.3333	12.9615	24	26	4099
ENSG00000131153	chr16	85723180	85725179	-	GINS2	51659	41	1022	469	553	0.236128	0.565319	-0.329191	-1.2699	0.000108316	0.00229249	2	0	0	14.5	12.6154	23.5	26	1462
ENSG00000270058	chr16	86255836	86257835	-	NA	NA	33	890	419	471	0.716247	0.530379	0.185868	0.426488	0.00961401	0.0509226	1	0	0	16.0833	13.9231	24	26	5841
ENSG00000268473	chr16	86468991	86470990	-	NA	NA	29	955	485	470	0.770958	0.602783	0.168175	0.349869	0.0240107	0.0947655	1	0	0	13.375	12.5385	24	26	7840
ENSG00000176692	chr16	86599357	86601356	+	FOXC2	2303	175	1219	648	571	0.05945	0.214059	-0.154609	-1.82357	0.000649053	0.00782404	10	0	0	12.7958	12.3962	23.9	26	2566
ENSG00000205047	chr16	87738791	87740790	-	NA	NA	79	1180	599	581	0.50789	0.743922	-0.236032	-0.702835	0.00743295	0.0427426	9	0	0	13.9861	13.1923	24	25.6667	5381
ENSG00000261193	chr16	88120490	88122489	-	NA	NA	88	1240	634	606	0.718308	0.544624	0.173684	0.39361	0.00702854	0.0411977	3	0	0	11.8611	10.7051	24	25.3333	6197
ENSG00000260166	chr16	88119493	88121492	+	NA	NA	71	1144	635	509	0.772992	0.59883	0.174162	0.362958	0.00199425	0.0171555	1	0	0	9.5	8.26923	24	25	6682
ENSG00000261816	chr16	88226774	88228773	-	NA	NA	63	1098	473	625	0.312939	0.592559	-0.279621	-0.899555	0.068515	0.188668	2	0	0	13.6042	14.0385	24	25.5	11236
ENSG00000260420	chr16	88226420	88228419	+	NA	101928880	43	1074	389	685	0.312939	0.592559	-0.279621	-0.899555	0.068515	0.188668	2	0	0	13.6042	14.0385	24	25.5	11236
ENSG00000224888	chr16	88796088	88798087	+	NA	100289580	68	1164	537	627	0.77846	0.939887	-0.161427	-0.268718	0.00211235	0.0179223	1	0	0	11.7083	10.8462	24	25	8569
ENSG00000261546	chr16	89181188	89183187	-	NA	NA	58	1094	522	572	0.894322	0.671113	0.223209	0.408943	0.0250727	0.0973769	1	0	0	15	14.4231	24	26	7967
ENSG00000259803	chr16	89267573	89269572	-	SLC22A31	146429	198	1330	575	755	0.173887	0.335317	-0.16143	-1.66624	0.00015596	0.00295521	8	0	0	12.9531	12.1202	23.875	25.375	1979
ENSG00000261692	chr16	89488135	89490134	-	NA	NA	46	962	510	452	0.74227	0.428852	0.313418	0.835139	0.000773501	0.00881238	2	0	0	11.6875	12.2308	24	26	2716
ENSG00000252887	chr16	89508226	89510225	+	RNU6-430P	NA	35	966	561	405	0.113599	0.370384	-0.256785	-1.62179	0.0394358	0.132063	1	0	0	13.75	13.6154	24	26	9240
ENSG00000252579	chr16	89599463	89601462	-	RNU7-117P	NA	45	970	487	483	0.839412	0.646744	0.192668	0.371133	0.945878	0.949776	1	0	0	17	15.8846	24	26	30816
ENSG00000272636	chr17	30928	32927	-	DOC2B	8447	154	1323	658	665	0.180334	0.330843	-0.150509	-0.797398	0.000801521	0.00903514	9	0	0	12.7731	12.5043	23.7778	25.8889	2745
ENSG00000262558	chr17	203028	205027	+	NA	NA	44	1071	506	565	0.500648	0.7266	-0.225952	-0.741592	0.000570266	0.00716724	2	0	0	11.5	11.2692	23.5	26	3026
ENSG00000235361	chr17	1083687	1085686	+	NA	NA	75	1189	601	588	0.472121	0.647903	-0.175782	-0.453654	0.000366736	0.00532265	6	0	0	14.8542	13.7436	23.8333	25.6667	5420
ENSG00000167705	chr17	1552872	1554871	-	RILP	83547	73	1191	601	590	0.278461	0.440299	-0.161838	-0.83456	0.000311955	0.00475743	13	0	0	13.1346	12.8254	23.8462	25.5385	2544
ENSG00000262810	chr17	1991475	1993474	+	NA	NA	30	1008	432	576	0.696921	0.195676	0.501245	1.78118	0.0183273	0.0788077	1	0	0	13.5	15.3462	24	26	7196
ENSG00000225084	chr17	2134474	2136473	+	NA	101927839	33	936	495	441	0.711592	0.524182	0.18741	0.433853	3.08722e-06	0.000197371	1	0	0	11.2083	10.6538	24	26	5661
ENSG00000132361	chr17	2615458	2617457	-	CLUH	23277	80	998	429	569	0.0874086	0.256048	-0.168639	-1.44956	0.0147007	0.0675304	1	0	0	14.7083	13.6538	24	26	6736
ENSG00000183024	chr17	3030376	3032375	-	OR1G1	8390	17	908	458	450	0.472751	0.636593	-0.163842	-0.435329	4.77678e-05	0.00132444	5	0	0	14.0417	13.6	23.8	26	5645
ENSG00000083457	chr17	3704038	3706037	-	ITGAE	3682	52	1088	566	522	0.809357	0.64426	0.165098	0.334296	0.000129938	0.00261082	9	0	0	13.8981	13.359	23.8889	25.7778	7178
ENSG00000262692	chr17	3623422	3625421	+	NA	NA	34	941	501	440	0.847823	0.297936	0.549888	1.47805	9.16875e-05	0.0020514	1	0	0	14.3333	15.1154	23	26	1383
ENSG00000263312	chr17	3878897	3880896	+	NA	NA	58	1204	596	608	0.162539	0.39226	-0.229721	-1.22121	1.55504e-08	4.41446e-06	1	0	0	15.2917	15.5	24	26	1246
ENSG00000167741	chr17	4463614	4465613	-	GGT6	124975	43	1033	534	499	0.385883	0.649155	-0.263272	-0.93274	0.00170443	0.0153941	8	0	0	14.4271	13.8942	24	25.75	3426
ENSG00000262519	chr17	4474001	4476000	+	TXNP4	NA	45	914	469	445	0.683345	0.84228	-0.158935	-0.338034	6.5248e-07	6.44805e-05	5	0	0	14.6	13.6	24	25.6	7132
ENSG00000227495	chr17	4922889	4924888	-	NA	NA	39	1091	485	606	0.622346	0.466087	0.156259	0.409489	0.00045627	0.00618413	1	0	0	13.875	13.7692	24	26	5974
ENSG00000129204	chr17	5018233	5020232	+	USP6	9098;84669	122	1178	566	612	0.29334	0.445371	-0.152031	-0.87272	0.0234011	0.0931895	9	0	0	13.6389	12.4829	23.8889	25.6667	7770
ENSG00000161929	chr17	5137656	5139655	-	SCIMP	388325	40	1038	526	512	0.845514	0.666301	0.179212	0.340292	0.00038597	0.00551898	5	0	0	14.8167	13.6846	23.8	25.6	7093
ENSG00000132530	chr17	6657266	6659265	+	XAF1	54739	39	1030	530	500	0.603286	0.383801	0.219485	0.857864	0.00225226	0.0186391	8	0	0	14.2708	13.5433	24	25.75	3739
ENSG00000177294	chr17	6678042	6680041	+	FBXO39	162517	79	1086	504	582	0.102053	0.280093	-0.17804	-2.08895	0.173172	0.328962	13	0	0	13.0096	12.5148	23.7692	25.8462	16289
ENSG00000108839	chr17	6897884	6899883	+	ALOX12	239	103	1190	586	604	0.324814	0.483051	-0.158237	-0.73822	0.294254	0.429889	14	0	0	13.2024	12.3791	23.5714	25.8571	21174
ENSG00000072818	chr17	7238348	7240347	+	ACAP1	9744	36	1146	572	574	0.529199	0.334343	0.194856	0.680404	0.039481	0.132157	6	0	0	12.8819	12.3141	24	25.3333	9244
ENSG00000272884	chr17	7341325	7343324	+	NA	NA	102	1230	550	680	0.549855	0.38026	0.169595	0.42035	0.000708825	0.00833327	10	0	0	13.7	12.8923	23.9	25.8	5834
ENSG00000129226	chr17	7481285	7483284	+	CD68	968	21	1048	532	516	0.465497	0.28001	0.185487	0.78532	0.00100847	0.0105995	5	0	0	13.55	13.3923	24	26	2944
ENSG00000132518	chr17	7904412	7906411	+	GUCY2D	3000	51	954	441	513	0.423205	0.233789	0.189416	0.731982	0.00214291	0.0180901	6	0	0	13.625	12.4423	23.8333	26	3665
ENSG00000185156	chr17	8702168	8704167	-	MFSD6L	162387	87	1156	554	602	0.180775	0.378905	-0.198131	-1.06425	0.00945633	0.0503887	10	0	0	13.7958	13.4077	23.7	25.7	5807
ENSG00000273388	chr17	10193637	10195636	+	NA	NA	30	896	442	454	0.848479	0.667766	0.180713	0.340995	0.00123309	0.0121981	1	0	0	14.4167	12.6923	24	26	7083
ENSG00000188803	chr17	11143080	11145079	+	SHISA6	388336	249	1468	771	697	0.0403959	0.197372	-0.156976	-2.0711	0.00664921	0.0397424	7	0	0	12.7024	12.033	23.8571	25.5714	5177
ENSG00000262786	chr17	14200418	14202417	-	NA	NA	120	1171	591	580	0.126734	0.282874	-0.15614	-1.28151	0.155987	0.309881	7	0	0	13.3214	12.4011	23.7143	26	15573
ENSG00000230647	chr17	14275956	14277955	+	NA	NA	25	887	412	475	0.313256	0.627098	-0.313842	-0.978838	3.24869e-05	0.00102471	1	0	0	13.25	11.5385	23	25	1943
ENSG00000205325	chr17	14683021	14685020	-	NA	NA	35	963	462	501	0.648931	0.831456	-0.182525	-0.395573	7.59281e-06	0.000374115	4	0	0	12.4062	11.3365	23.5	25.25	6165
ENSG00000230971	chr17	15175108	15177107	-	NA	NA	20	957	508	449	0.884536	0.608049	0.276487	0.533418	1.31307e-05	0.000563039	1	0	0	14.625	12.9615	24	26	4578
ENSG00000187688	chr17	16317356	16319355	+	TRPV2	51393	37	1133	498	635	0.589551	0.317215	0.272336	0.947357	0.00465547	0.0309752	5	0	0	13.7167	12.5385	23.8	25.8	4649
ENSG00000154025	chr17	18852158	18854157	+	SLC5A10	125206	25	989	498	491	0.286805	0.73131	-0.444506	-1.32056	1.53556e-07	2.27833e-05	1	0	0	12.8333	12.0769	24	26	1036
ENSG00000227078	chr17	19320848	19322847	+	NA	NA	20	969	470	499	0.639645	0.404386	0.235259	0.648677	0.00295936	0.0226102	1	0	0	15.0417	14.8462	24	26	4049
ENSG00000265335	chr17	19322092	19324091	+	NA	NA	44	936	468	468	0.639645	0.404386	0.235259	0.648677	0.00295936	0.0226102	1	0	0	15.0417	14.8462	24	26	4049
ENSG00000108602	chr17	19651757	19653756	-	ALDH3A1	218	47	1087	507	580	0.269022	0.442763	-0.173741	-1.06236	0.00259724	0.0205436	5	0	0	13.8917	13.7385	23.6	25.8	3912
ENSG00000264422	chr17	20481562	20483561	-	NA	NA	31	1021	499	522	0.562591	0.73684	-0.17425	-0.383296	7.4977e-05	0.00177915	1	0	0	13.9167	12.8077	24	26	6372
ENSG00000214819	chr17	20481537	20483536	+	CDRT15L2	256223	30	1014	499	515	0.562591	0.73684	-0.17425	-0.383296	7.4977e-05	0.00177915	1	0	0	13.9167	12.8077	24	26	6372
ENSG00000188013	chr17	20490871	20492870	+	MEIS3P2	NA	94	1075	577	498	0.474139	0.624367	-0.150228	-0.525317	0.00127059	0.0124454	2	0	0	13.3333	13.7308	23.5	26	4641
ENSG00000265254	chr17	26730758	26732757	+	NA	NA	48	1069	488	581	0.2464	0.487678	-0.241278	-0.976705	0.0106467	0.0546157	5	0	0	15.6083	14.4308	24	25.8	6032
ENSG00000265845	chr17	27251793	27253792	+	NA	NA	16	862	387	475	0.653572	0.286109	0.367463	1.4901	1.12603e-05	0.000501334	3	0	0	14.6528	14.2436	24	26	732
ENSG00000263370	chr17	27965145	27967144	+	NA	NA	13	868	439	429	0.556498	0.251962	0.304535	1.11271	7.23709e-05	0.00173595	1	0	0	12.2083	12.0385	24	26	1507
ENSG00000263657	chr17	28086621	28088620	+	NA	NA	97	992	522	470	0.439558	0.174771	0.264787	1.3	0.000332026	0.00495604	5	0	0	12.1583	10.8077	23.8	24.8	2073
ENSG00000230113	chr17	29283480	29285479	-	NA	NA	27	1013	555	458	0.658096	0.486551	0.171545	0.428114	0.0123044	0.0600339	1	0	0	11.875	11.1923	24	26	6342
ENSG00000266274	chr17	29285083	29287082	+	RN7SL138P	NA	19	926	418	508	0.687823	0.48188	0.205942	0.504553	0.0259471	0.0996378	1	0	0	12.0417	11.1154	24	25	8058
ENSG00000181481	chr17	29294303	29296302	+	RNF135	84282	40	902	465	437	0.770385	0.608734	0.161651	0.334867	0.629298	0.661089	1	0	0	15.5833	15.0385	24	26	29455
ENSG00000185862	chr17	29640631	29642630	-	EVI2B	2124	9	667	302	365	0.85146	0.445069	0.406391	0.920698	0.0401238	0.133569	1	0	0	12.9167	11.4615	24	26	9294
ENSG00000265118	chr17	29645350	29647349	-	NA	NA	15	689	316	373	0.911143	0.682474	0.228669	0.411665	0.00857235	0.047081	1	0	0	14.2917	13.8462	24	26	5944
ENSG00000265293	chr17	30478024	30480023	-	ARGFXP2	NA	23	871	392	479	0.601198	0.822136	-0.220939	-0.570861	0.00303479	0.0230274	2	0	0	13.2917	13.1538	24	26	4241
ENSG00000092871	chr17	33415839	33417838	-	RFFL	117584	120	1164	610	554	0.435951	0.234009	0.201943	0.617226	0.00457776	0.0305873	8	0	0	13.0677	12.4663	24	25.75	4631
ENSG00000267046	chr17	33815528	33817527	+	NA	NA	65	969	518	451	0.105616	0.339811	-0.234195	-1.77593	0.00091517	0.00994818	3	0	0	11.8333	11.7564	24	26	2845
ENSG00000267369	chr17	33823737	33825736	+	NA	NA	71	969	483	486	0.194981	0.46243	-0.267448	-1.2032	0.0001031	0.00222444	3	0	0	12.9722	12.5128	23.6667	25.6667	1434
ENSG00000255987	chr17	33841706	33843705	-	NA	NA	43	903	487	416	0.249457	0.509371	-0.259914	-1.00377	0.00600053	0.0368548	3	0	0	12.3194	11.8205	23.6667	25.6667	5038
ENSG00000267566	chr17	34326958	34328957	+	NA	NA	31	958	488	470	0.883985	0.657693	0.226293	0.452492	5.77455e-07	5.97599e-05	2	0	0	14.6042	14.1923	24	26	5432
ENSG00000272191	chr17	35300256	35302255	-	NA	NA	69	883	436	447	0.176213	0.371922	-0.195708	-1.21707	6.0917e-06	0.000321117	5	0	0	13	13.6769	23.8	26	1257
ENSG00000200115	chr17	36887674	36889673	-	RNA5SP440	NA	23	1090	644	446	0.164813	0.673571	-0.508757	-1.96727	1.31952e-06	0.000104424	1	0	0	12.7917	14.3077	24	25	391
ENSG00000161381	chr17	37310148	37312147	-	PLXDC1	57125	79	1066	545	521	0.425569	0.0532608	0.372309	2.78352	0.000535113	0.00689056	1	0	0	12.1667	10.6923	24	26	2403
ENSG00000141748	chr17	37323238	37325237	-	ARL5C	390790	21	972	481	491	0.437802	0.599785	-0.161983	-0.431068	2.32664e-10	2.28041e-07	3	0	0	12.9722	12.9359	24	26	5698
ENSG00000266101	chr17	37328043	37330042	+	NA	NA	23	1033	556	477	0.387091	0.69944	-0.312349	-0.837211	1.45539e-06	0.000112975	1	0	0	13.9583	13.0769	24	26	2531
ENSG00000141738	chr17	37892680	37894679	+	GRB7	2886	52	1149	590	559	0.0970843	0.284601	-0.187517	-1.61641	0.00014726	0.00285102	12	0	0	13.0694	12.1603	23.8333	25.5833	1598
ENSG00000265666	chr17	38498889	38500888	-	NA	101929693	41	1163	573	590	0.172445	0.369091	-0.196646	-1.09908	0.283722	0.42285	2	0	0	15.7292	14.3654	24	26	20762
ENSG00000240125	chr17	38595670	38597669	-	NA	NA	33	1004	500	504	0.381388	0.679707	-0.298319	-0.817384	4.63765e-06	0.000264278	1	0	0	14.2917	13.8846	24	26	2625
ENSG00000108244	chr17	39093387	39095386	-	KRT23	25984	26	940	460	480	0.421449	0.608343	-0.186894	-0.657827	0.001655	0.0151019	6	0	0	14.0069	13.2949	23.8333	25.5	3606
ENSG00000196859	chr17	39122645	39124644	-	KRT39	390792	12	797	381	416	0.623212	0.874788	-0.251576	-0.528225	0.000185807	0.00334463	2	0	0.5	14.1042	14.0385	24	26	4621
ENSG00000188581	chr17	39197214	39199213	-	KRTAP1-1	81851	13	790	371	419	0.545031	0.748285	-0.203254	-0.73748	0.0918793	0.226268	2	0	0	14.4375	12.9231	24	26	12564
ENSG00000213417	chr17	39221632	39223631	-	KRTAP2-4	85294;730755	34	965	457	508	0.823112	0.650227	0.172885	0.460399	0.00740373	0.0426777	2	0	0	14.4792	14.0962	24	26	5368
ENSG00000204880	chr17	39253894	39255893	-	KRTAP4-8	728224;101930568	21	897	425	472	0.345529	0.648167	-0.302638	-0.939916	6.71452e-05	0.00166214	3	0	0	13.9444	12.8846	23.6667	25.6667	2095
ENSG00000171360	chr17	39596674	39598673	-	KRT38	8687	23	941	465	476	0.610839	0.780556	-0.169717	-0.367349	9.52264e-07	8.49161e-05	5	0	0	13.425	12.8769	24	25.6	6616
ENSG00000197723	chr17	40273256	40275255	+	HSPB9	94086	110	1214	576	638	0.355918	0.522614	-0.166696	-0.772758	0.165456	0.320283	11	0	0	14.0492	13.2413	23.9091	25.6364	15985
ENSG00000126561	chr17	40438065	40440064	+	STAT5A	6776	32	1093	527	566	0.798868	0.43154	0.367328	0.925152	1.5928e-05	0.000640911	8	0	0	14.2865	13.8654	24	25.75	2146
ENSG00000265611	chr17	40664706	40666705	+	MIR5010	100847046	33	1050	519	531	0.83536	0.649115	0.186245	0.359035	0.165806	0.320678	1	0	0	13.5	12.3846	24	26	15999
ENSG00000256929	chr17	40672236	40674235	+	NA	NA	30	1093	591	502	0.827745	0.622349	0.205396	0.405791	2.00308e-05	0.000744074	1	0	0	17.4167	16.8462	24	26	6026
ENSG00000108786	chr17	40699732	40701731	+	HSD17B1	3292	110	1178	586	592	0.271443	0.476178	-0.204735	-0.864107	0.0026631	0.0209308	5	0	0	13	13.2	24	26	3937
ENSG00000267189	chr17	40798352	40800351	+	ATP5LP7	NA	27	927	439	488	0.696156	0.544638	0.151518	0.396363	0.172681	0.328574	2	0	0	15.9792	16	24	26	16261
ENSG00000267132	chr17	40798696	40800695	+	HMGB3P27	NA	29	920	420	500	0.696156	0.544638	0.151518	0.396363	0.172681	0.328574	2	0	0	15.9792	16	24	26	16261
ENSG00000161654	chr17	42144488	42146487	-	LSM12	124801	47	935	465	470	0.682124	0.846987	-0.164864	-0.46007	0.000299941	0.00464857	5	0	0	14.525	14.3846	24	26	5338
ENSG00000161664	chr17	42246315	42248314	+	ASB16	92591	49	1076	524	552	0.216531	0.391955	-0.175424	-0.935639	0.00017217	0.00317488	7	0	0	14.3333	13.3681	24	25.8571	2103
ENSG00000180336	chr17	42732262	42734261	+	C17orf104	284071	132	1213	587	626	0.165134	0.363228	-0.198093	-1.59278	2.814e-05	0.00093217	11	0	0	12.9697	12.3566	23.8182	25.9091	1198
ENSG00000233175	chr17	43318602	43320601	-	NA	NA	92	1315	709	606	0.207231	0.55193	-0.344699	-1.40967	0.000214829	0.00371574	7	0	0	12.8929	12.0879	23.8571	25.2857	1789
ENSG00000233483	chr17	43325704	43327703	-	NA	101927036	31	1074	546	528	0.119586	0.278594	-0.159009	-1.15514	4.82064e-05	0.00133063	1	0	0	13.2083	13.8077	24	26	2047
ENSG00000167183	chr17	46034745	46036744	-	PRR15L	79170	30	1125	571	554	0.347766	0.515266	-0.1675	-0.846665	0.000323369	0.00487622	8	0	0	14.4427	13.0144	23.875	25.875	2482
ENSG00000108465	chr17	46043676	46045675	+	CDK5RAP3	80279	29	1024	518	506	0.157262	0.389311	-0.232049	-1.2554	0.000126965	0.00256303	1	0	0	13.2083	14.3077	24	26	1532
ENSG00000120094	chr17	46607860	46609859	-	HOXB1	3211	51	1065	536	529	0.438505	0.786561	-0.348056	-0.939073	0.00123307	0.0121981	12	0	0	13.2188	12.5385	24	25.5833	3127
ENSG00000120093	chr17	46681775	46683774	-	HOXB3	3213	58	967	526	441	0.195371	0.504771	-0.3094	-1.38176	2.82931e-05	0.000934493	9	0	0	13.1111	12.9359	23.8889	26	937
ENSG00000182742	chr17	46656974	46658973	-	HOXB4	3214	44	953	494	459	0.244216	0.428189	-0.183973	-0.880219	0.059581	0.173061	6	0	0	14.2778	13.109	24	25.8333	10653
ENSG00000108511	chr17	46681855	46683854	-	HOXB6	3216	63	980	525	455	0.219606	0.536281	-0.316675	-1.33261	3.41748e-05	0.00105853	10	0	0	13.0125	12.7962	23.9	26	1016
ENSG00000260027	chr17	46710435	46712434	-	HOXB7	3217	120	1143	599	544	0.156974	0.397488	-0.240514	-1.4579	4.39159e-07	4.66973e-05	7	0	0	12.9702	12.4121	23.7143	25.8571	778
ENSG00000242207	chr17	46704537	46706536	+	HOXB-AS4	NA	38	1034	531	503	0.243897	0.563729	-0.319832	-1.19988	0.00104813	0.0108615	4	0	0	15.1458	15.1827	24	26	2986
ENSG00000210741	chr17	46709422	46711421	-	MIR196A1	406972	83	1120	596	524	0.140287	0.384897	-0.24461	-1.49448	2.73874e-06	0.000179925	6	0	0	13.5069	13.2436	23.6667	25.8333	722
ENSG00000229637	chr17	46799030	46801029	+	PRAC2	100422978	70	1081	557	524	0.113326	0.272728	-0.159402	-1.29308	4.22389e-05	0.00121468	13	0	0	13.5417	13.0858	24	25.4615	2036
ENSG00000251461	chr17	47090588	47092587	-	NA	NA	117	1312	706	606	0.316552	0.473495	-0.156943	-0.764975	0.101364	0.240161	9	0	0	13.2963	13.1581	23.6667	25.7778	13060
ENSG00000250282	chr17	48178785	48180784	-	NA	NA	36	1222	653	569	0.339444	0.590858	-0.251414	-0.769159	0.00110503	0.0112661	2	0	0	15.6458	14.8846	24	26	3035
ENSG00000262967	chr17	48769309	48771308	+	NA	NA	20	903	438	465	0.221791	0.645356	-0.423565	-1.49945	0.000787023	0.00892373	1	0	0	15.0833	15.5769	24	26	2729
ENSG00000262006	chr17	48987094	48989093	-	NA	NA	28	976	489	487	0.236898	0.504055	-0.267157	-1.05801	2.08308e-05	0.000763704	1	0	0	14	12.1538	24	24	1675
ENSG00000249658	chr17	49411122	49413121	+	NA	NA	17	940	413	527	0.763588	0.553379	0.210209	0.45746	0.000540588	0.00692934	1	0	0	13.375	13.2692	24	26	5370
ENSG00000154975	chr17	50236878	50238877	-	CA10	56934	51	924	428	496	0.137923	0.296169	-0.158246	-1.33997	0.0028514	0.0220302	9	0	0	14.7222	13.7906	23.8889	25.4444	4005
ENSG00000236319	chr17	53638439	53640438	-	NA	NA	47	939	422	517	0.667523	0.826822	-0.159299	-0.316494	5.35479e-05	0.00142226	5	0	0	14.875	14.1538	24	26	7519
ENSG00000263089	chr17	55173287	55175286	-	NA	NA	20	1021	494	527	0.122955	0.421605	-0.298649	-1.69877	0.00123854	0.0122324	1	0	0	14.4583	13.6923	24	26	3133
ENSG00000265148	chr17	56401311	56403310	+	BZRAP1-AS1	100506779	91	1294	679	615	0.144465	0.335217	-0.190752	-1.44215	0.00383137	0.0270499	6	0	0	13.9931	13.3654	24	25.6667	4381
ENSG00000266648	chr17	56553812	56555811	-	NA	NA	53	916	485	431	0.587596	0.766708	-0.179112	-0.378201	0.585994	0.624567	1	0	0	14.5833	13.1923	24	26	29031
ENSG00000199004	chr17	57917127	57919126	+	MIR21	406991	16	749	371	378	0.450121	0.221759	0.228361	0.982483	0.000348613	0.00512453	7	0	0	14.5595	14.6209	24	25.8571	2105
ENSG00000267137	chr17	59540246	59542245	-	NA	NA	41	1199	580	619	0.68977	0.458177	0.231593	0.579825	0.0234232	0.0932227	1	0	0	16.75	16.6538	24	26	7774
[truncated: 345 more rows]
